# Supplementary material for: Gut microbiota reshapes host energy metabolism to modulate depressive behaviors
Source: Gut Microbes. 2026 Apr 23;18(1):2662556. doi: 10.1080/19490976.2026.2662556 (PMC13108357; doi:10.1080/19490976.2026.2662556)
Supplement: Supplementary material — figures. [file KGMI_A_2662556_SM7448.zip]

Archive with 11 entries (11 files):
- figure S1.pdf
- figure S10.pdf
- figure S11.pdf
- figure S2.pdf
- figure S3.pdf
- figure S4.pdf
- figure S5.pdf
- figure S6.pdf
- figure S7.pdf
- figure S8.pdf
- figure S9.pdf
