# Supplementary material for: Gut microbiota reshapes host energy metabolism to modulate depressive behaviors
Source: Gut Microbes. 2026 Apr 23;18(1):2662556. doi: 10.1080/19490976.2026.2662556 (PMC13108357; doi:10.1080/19490976.2026.2662556)
Supplement: Supplemental material — Supplemental table S1_s12.xlsx [file KGMI_A_2662556_SM6254.xlsx]

## Sheet: table S1
table S1 Intergroup comparison of metabolites associated with energy metabolism
A. Alterations in energy metabolites in MDD patients compared with healthy controls
metabolite	enrichment	VIP	P-value	mean (HC)	Std dev (HC)	mean (MDD)	Std dev (MDD)	Fold change
L-Cystine	HC	1.96668	1.64575e-27	405.809	132.835	214.052	49.9882	0.527469
Adenine	HC	1.94592	2.47892e-26	28.6936	2.52897	24.8811	1.32718	0.86713
Cyclic-AMP	HC	1.80304	1.86768e-22	0.832933	0.303487	0.43558	0.144541	0.522947
L-citrulline	MDD	1.59542	1.34262e-18	1756.36	623.371	2743.39	635.841	1.56198
Lactate	MDD	1.4608	8.67856e-16	1495.2	417.187	2041.38	370.353	1.36529
Isocitric-acid	MDD	1.45439	7.05614e-15	102.189	8.57044	111.537	5.57793	1.09147
D(+)-Glucose	HC	1.38451	4.42599e-12	97117.2	10674.7	83943.2	11583	0.86435
Lysine	MDD	1.15928	2.77856e-10	8337.39	1509.51	10017.4	1643.09	1.2015
Ornithine	HC	1.17946	3.31119e-10	4215.43	1128.87	2856.32	1393.17	0.677586
Uracil	HC	1.42173	2.35387e-09	566.584	111.802	457.729	108.135	0.807875
Arginine	MDD	1.21516	4.60038e-09	11587.9	1778.83	13283.4	1718.72	1.14632
L-Glutamic-acid	MDD	1.07122	6.09432e-09	22697.3	9975.06	32396.5	10119.2	1.42733
Guanosine	HC	1.18486	2.07654e-08	34.9337	37.5261	11.5742	10.6803	0.331319
AMP	HC	1.12751	1.1791e-07	32.2545	2.31523	24.3937	11.5386	0.756287
Alpha-Ketoglutaric-Acid	MDD	0.9223	1.58915e-06	1756.24	432.007	2225.78	690.851	1.26736
3-phenyllactic-acid	HC	0.854985	3.30092e-05	93.7809	30.9572	72.0667	33.2832	0.768458
Tyrosine	HC	0.820136	0.000234916	23150.9	7985.94	19008.4	6261.85	0.821063
Threonine	HC	0.76642	0.000335905	16418.1	3852.31	14210.3	3823.94	0.865529
Argininosuccinic-acid	HC	0.7439	0.000885634	29.1411	10.1071	23.9702	9.44242	0.822556
Inosine	HC	0.648939	0.00173161	613.135	506.955	388.201	405.788	0.633141
Succinic-Acid	HC	0.74018	0.00338919	4622.19	1178.43	4133.82	944.253	0.894344
Fumaric-acid	MDD	0.442306	0.0201652	382.923	83.3553	413.388	82.1213	1.07956
L-Aspartate	MDD	0.281802	0.0654761	5162.47	1607.45	5605	1454.95	1.08572
UDP-GlcNAc	HC	0.419938	0.119748	41.6939	29.9687	33.9072	32.7828	0.813242
L-Alanine	HC	0.377842	0.125422	16839.5	3076.35	15955.1	3996.39	0.947484
Citric-acid	MDD	0.317483	0.146607	136.94	112.079	164.161	123.053	1.19878
L-Leucine	MDD	0.172067	0.197341	12127.8	2321.66	12584.8	2194.37	1.03769
cis-Aconitic-acid	HC	0.322946	0.310229	22.847	24.0678	18.7553	26.5469	0.820908
Itaconic-acid	MDD	0.0815256	0.350226	30.3565	44.8635	36.9858	45.1291	1.21838
Glycerol-3-phosphate	HC	0.267916	0.609047	57.5033	19.6797	55.8077	21.9333	0.970513
Glutamine	HC	0.213817	0.637644	18819.9	1952.92	18648.4	2527.72	0.990885
dUMP	MDD	0.000164939	0.714667	13.2057	5.11477	13.7122	10.5886	1.03835
Serine	MDD	0.0658437	0.745291	20386.7	3041.63	20558.2	3548.45	1.00841
Pyruvic-acid	MDD	0.0750906	0.778382	819.502	488.833	840.455	461.806	1.02557
L-Asparagine	MDD	0.0223149	0.850756	12288.9	2206.8	12353	2134.19	1.00522
B. Comparison of energy metabolites between antidepressant-naïve and prior antidepressant use MDD patients
metabolite	antidepressant-naïve (MDD)		prior antidepressant use (MDD)		P value
	Mean	SD	Mean	SD
duration of disease, monthes	6.54	4.11	45.26	28.06	5.18e-15
Lysine	9870.25	1780.86	10147.8	1515.74	0.401
L-citrulline	2738.35	619.08	2747.86	656.21	0.94
L-Cystine	212.17	51.42	215.71	49.11	0.726
Ornithine	2817.32	1360.66	2890.89	1433.46	0.793
Arginine	13260	1906.59	13304.1	1551.56	0.898
L-Glutamic-acid	31711	7733.87	33004.4	11884.3	0.526
Threonine	14574.1	3652.73	13887.7	3976.23	0.373
Tyrosine	18480.7	6027.09	19476.3	6483.98	0.43
AMP	24.71	11.36	24.11	11.79	0.797
Cyclic-AMP	0.42	0.11	0.44	0.16	0.415
Uracil	439.47	102.6	473.91	111.27	0.112
Guanosine	10.83	6.47	12.22	13.38	0.518
Adenine	25.03	1.42	24.74	1.23	0.273
Inosine	431.04	481.03	350.2	325.07	0.322
3-phenyllactic-acid	71.17	26.71	72.85	38.42	0.802
Argininosuccinic-acid	23.59	9.45	24.3	9.51	0.71
Fumaric-acid	431.6	84.12	397.23	77.54	0.036
Succinic-Acid	4098.57	958.36	4165.08	939.62	0.727
Alpha-Ketoglutaric-Acid	2182.05	640.9	2264.55	736.23	0.553
Isocitric-acid	112.58	4.65	110.6	6.17	0.075
Lactate	2069.04	349.47	2016.85	389.59	0.484
D(+)-Glucose	83726.5	10707.3	84135.3	12406.9	0.861

## Sheet: table S2
table S2 Different gut bacterial species between groups
species	Kingdom	Phylum	Class	Order	Family	Genus	P_value	Qvalue	statistic	effect_size	mean_abun_HC	mean_abun_MDD	mean_abun_all	mean_rank_HC	mean_rank_MDD	mean_occ_HC	mean_occ_MDD	mean_occ_all	enrichment
s__Bacteroidaceae_bacterium	k__Bacteria	p__Bacteroidetes	c__Bacteroidia	o__Bacteroidales	f__Bacteroidaceae	g__Bacteroidaceae_unclassified	0.00310760107949802	0.0858906	2.95930461878891	0.26055224337063	0.112167735849057	0.305530394736842	0.226086821705426	53.4433962264151	73.0592105263158	0.679245283018868	0.776315789473684	0.736434108527132	HC<MDD
s__Phocaeicola_coprocola	k__Bacteria	p__Bacteroidetes	c__Bacteroidia	o__Bacteroidales	f__Bacteroidales_unclassified	g__Phocaeicola	0.00000524242166852743	0.00130405	4.55781620773278	0.401293341096394	0.000142830188679245	0.000421184210526316	0.000306821705426357	50.5283018867925	75.0921052631579	0.0566037735849057	0.460526315789474	0.294573643410853	HC<MDD
s__Abiotrophia_sp_HMSC24B09	k__Bacteria	p__Firmicutes	c__Bacilli	o__Lactobacillales	f__Aerococcaceae	g__Abiotrophia	0.0214222523056727	0.296044	2.3044317560297	0.20289390281619	0.000442830188679245	0.00336	0.00216147286821705	59.5283018867925	68.8157894736842	0.0566037735849057	0.197368421052632	0.13953488372093	HC<MDD
s__Anaerobutyricum_hallii	k__Bacteria	p__Firmicutes	c__Clostridia	o__Clostridiales	f__Lachnospiraceae	g__Anaerobutyricum	0.0375833749580646	0.397824	2.08592931645989	0.18365583572083	0	0.000168947368421053	0.0000995348837209302	62	67.0921052631579	0	0.0789473684210526	0.0465116279069767	HC<MDD
s__Anaerostipes_hadrus	k__Bacteria	p__Firmicutes	c__Clostridia	o__Clostridiales	f__Lachnospiraceae	g__Anaerostipes	0.030414289508315	0.378699	2.16752743627521	0.190840149575417	0.00127679245283019	0.0160118421052632	0.00995790697674419	57.8867924528302	69.9605263157895	0.226415094339623	0.394736842105263	0.325581395348837	HC<MDD
s__Blautia_massiliensis	k__Bacteria	p__Firmicutes	c__Clostridia	o__Clostridiales	f__Lachnospiraceae	g__Blautia	0.00454910727993026	0.105264	2.83987155610366	0.250036748541983	0.0239698113207547	0.0904822368421053	0.0631554263565891	54.4150943396226	72.3815789473684	0.433962264150943	0.592105263157895	0.527131782945736	HC<MDD
s__Christensenella_sp_NSJ_35	k__Bacteria	p__Firmicutes	c__Clostridia	o__Clostridiales	f__Christensenellaceae	g__Christensenella	0.00665074453578826	0.128753	2.71646622937087	0.239171515365253	0.0154350943396226	0.0437639473684211	0.0321249612403101	55.2264150943396	71.8157894736842	0.320754716981132	0.539473684210526	0.449612403100775	HC<MDD
s__Clostridium_perfringens	k__Bacteria	p__Firmicutes	c__Clostridia	o__Clostridiales	f__Clostridiaceae	g__Clostridium	0.000592211252754268	0.0280595	3.43756396989724	0.302660631284834	0.110730943396226	0.409464868421053	0.286729224806202	51.5283018867925	74.3947368421053	0.679245283018868	0.842105263157895	0.775193798449612	HC<MDD
s__Clostridium_phoceensis	k__Bacteria	p__Firmicutes	c__Clostridia	o__Clostridiales	f__Clostridiaceae	g__Clostridium	0.0267650066446316	0.35041	2.21732252014721	0.195224362247983	0.0474709433962264	0.0968786842105263	0.0765793798449612	56.2641509433962	71.0921052631579	0.924528301886792	0.894736842105263	0.906976744186046	HC<MDD
s__Clostridium_sp_NSJ_42	k__Bacteria	p__Firmicutes	c__Clostridia	o__Clostridiales	f__Clostridiaceae	g__Clostridium	0.0122288708801479	0.196254	2.50822951088563	0.220837294613193	0.0594550943396226	0.0821107894736842	0.0728026356589147	56.4245283018868	70.9802631578947	0.245283018867925	0.460526315789474	0.372093023255814	HC<MDD
s__Dorea_formicigenerans	k__Bacteria	p__Firmicutes	c__Clostridia	o__Clostridiales	f__Lachnospiraceae	g__Dorea	0.0000344078256566971	0.00427947	4.14455512620051	0.364907731717975	0.0143649056603774	0.0847161842105263	0.0558121705426357	48.8018867924528	76.2960526315789	0.60377358490566	0.842105263157895	0.744186046511628	HC<MDD
s__Dorea_longicatena	k__Bacteria	p__Firmicutes	c__Clostridia	o__Clostridiales	f__Lachnospiraceae	g__Dorea	0.0148439450818493	0.230777	2.43855963047084	0.214703203677713	0.0570858490566038	0.207336447368421	0.145605581395349	55.3962264150943	71.6973684210526	0.830188679245283	0.921052631578947	0.883720930232558	HC<MDD
s__Dysosmobacter_sp_NSJ_60	k__Bacteria	p__Firmicutes	c__Clostridia	o__Clostridiales	f__Oscillospiraceae	g__Dysosmobacter	0.00200175671099323	0.0663916	3.09238936450122	0.272269701868682	0.00952943396226415	0.0211714473684211	0.0163882945736434	52.9339622641509	73.4144736842105	0.622641509433962	0.802631578947368	0.728682170542636	HC<MDD
s__Dysosmobacter_welbionis	k__Bacteria	p__Firmicutes	c__Clostridia	o__Clostridiales	f__Oscillospiraceae	g__Dysosmobacter	0.000980262547924892	0.0443346	3.29869420169685	0.290433829957507	0.00969566037735849	0.0365567105263158	0.0255207751937984	52.8584905660377	73.4671052631579	0.358490566037736	0.592105263157895	0.496124031007752	HC<MDD
s__Enterocloster_aldensis	k__Bacteria	p__Firmicutes	c__Clostridia	o__Clostridiales	f__Lachnospiraceae	g__Enterocloster	0.00766618058197143	0.143922	2.66882252606381	0.234976721189513	0.598535660377359	4.37983105263158	2.82627558139535	54.4811320754717	72.3355263157895	0.981132075471698	0.986842105263158	0.984496124031008	HC<MDD
s__Eubacterium_ventriosum	k__Bacteria	p__Firmicutes	c__Clostridia	o__Clostridiales	f__Eubacteriaceae	g__Eubacterium	0.00108552287140426	0.045004	3.26976216610055	0.287886506261246	0.12208679245283	0.359813684210526	0.262142945736434	52.1132075471698	73.9868421052632	0.962264150943396	0.947368421052632	0.953488372093023	HC<MDD
s__Fusicatenibacter_saccharivorans	k__Bacteria	p__Firmicutes	c__Clostridia	o__Clostridiales	f__Lachnospiraceae	g__Fusicatenibacter	0.00345053596277609	0.0918254	2.92704191163541	0.257711670395248	0.00286037735849057	0.0211989473684211	0.013664496124031	54.3018867924528	72.4605263157895	0.39622641509434	0.539473684210526	0.48062015503876	HC<MDD
s__Holdemania_massiliensis	k__Bacteria	p__Firmicutes	c__Erysipelotrichia	o__Erysipelotrichales	f__Erysipelotrichaceae	g__Holdemania	0.00266867682250455	0.0796078	3.00595953225996	0.264659979455643	0.0486133962264151	0.212383026315789	0.145097829457364	53.3301886792453	73.1381578947368	0.60377358490566	0.75	0.689922480620155	HC<MDD
s__Intestinibacter_bartlettii	k__Bacteria	p__Firmicutes	c__Clostridia	o__Clostridiales	f__Peptostreptococcaceae	g__Intestinibacter	0.00604785427779073	0.120352	2.74767340013852	0.241919153543877	0.0564583018867925	0.486638947368421	0.309898062015504	54.622641509434	72.2368421052632	0.433962264150943	0.657894736842105	0.565891472868217	HC<MDD
s__Lachnospiraceae_bacterium	k__Bacteria	p__Firmicutes	c__Clostridia	o__Clostridiales	f__Lachnospiraceae	g__Lachnospiraceae_unclassified	0.0489625163191657	0.477625	1.97257083818554	0.173675178227195	0.00225018867924528	0.0185675	0.011863488372093	59.9056603773585	68.5526315789474	0.0943396226415094	0.223684210526316	0.170542635658915	HC<MDD
s__Lachnospiraceae_bacterium_oral_taxon_096	k__Bacteria	p__Firmicutes	c__Clostridia	o__Clostridiales	f__Lachnospiraceae	g__Lachnospiraceae_unclassified	0.00889700328846232	0.160955	2.61886137288751	0.230577886929998	0.00102339622641509	0.00183118421052632	0.0014993023255814	56.4056603773585	70.9934210526316	0.188679245283019	0.421052631578947	0.325581395348837	HC<MDD
s__Roseburia_faecis	k__Bacteria	p__Firmicutes	c__Clostridia	o__Clostridiales	f__Lachnospiraceae	g__Roseburia	0.0000201471863239025	0.00286378	4.26566061250554	0.375570475235802	0.281704716981132	1.30992921052632	0.887480387596899	48.2830188679245	76.6578947368421	0.69811320754717	0.828947368421053	0.775193798449612	HC<MDD
s__Streptococcus_rubneri	k__Bacteria	p__Firmicutes	c__Bacilli	o__Lactobacillales	f__Streptococcaceae	g__Streptococcus	0.00672877430027477	0.128753	2.71238223980486	0.238811940133772	0.12828	0.262510394736842	0.207361472868217	54.3584905660377	72.4210526315789	0.69811320754717	0.855263157894737	0.790697674418605	HC<MDD
s__Veillonella_parvula	k__Bacteria	p__Firmicutes	c__Negativicutes	o__Veillonellales	f__Veillonellaceae	g__Veillonella	0.000499070520653067	0.0248288	3.48373078232435	0.306725392469195	0.00232056603773585	0.0111290789473684	0.00751007751937985	51.7264150943396	74.2565789473684	0.471698113207547	0.684210526315789	0.596899224806202	HC<MDD
s__Weissella_confusa	k__Bacteria	p__Firmicutes	c__Bacilli	o__Lactobacillales	f__Leuconostocaceae	g__Weissella	0.00116573345597681	0.0463962	3.2495521757948	0.286107115833094	0.00343358490566038	0.0108288157894737	0.00779046511627907	52.3207547169811	73.8421052631579	0.622641509433962	0.802631578947368	0.728682170542636	HC<MDD
s__Bilophila_wadsworthia	k__Bacteria	p__Proteobacteria	c__Deltaproteobacteria	o__Desulfovibrionales	f__Desulfovibrionaceae	g__Bilophila	0.000317096964835906	0.0166059	-3.60367619030156	-0.317285996785508	0.0061577358490566	0.00626368421052632	0.00622015503875969	77.3207547169811	56.4078947368421	0.566037735849057	0.236842105263158	0.372093023255814	HC<MDD
s__Escherichia_coli	k__Bacteria	p__Proteobacteria	c__Gammaproteobacteria	o__Enterobacterales	f__Enterobacteriaceae	g__Escherichia	0.0375833749580646	0.397824	2.08592931645989	0.18365583572083	0	0.000123157894736842	0.0000725581395348837	62	67.0921052631579	0	0.0789473684210526	0.0465116279069767	HC<MDD
s__Haemophilus_parainfluenzae	k__Bacteria	p__Proteobacteria	c__Gammaproteobacteria	o__Pasteurellales	f__Pasteurellaceae	g__Haemophilus	0.0000932408100568866	0.00749624	3.91035268180761	0.344287356275034	0.000527547169811321	0.00187763157894737	0.00132294573643411	51.8867924528302	74.1447368421053	0.150943396226415	0.486842105263158	0.348837209302326	HC<MDD
s__Klebsiella_pneumoniae	k__Bacteria	p__Proteobacteria	c__Gammaproteobacteria	o__Enterobacterales	f__Enterobacteriaceae	g__Klebsiella	0.00575392775582238	0.119274	2.76388562141557	0.24334656003557	0.0664181132075472	0.189332763157895	0.138832945736434	54.1415094339623	72.5723684210526	0.754716981132076	0.855263157894737	0.813953488372093	HC<MDD
s__Actinomyces_sp_S6_Spd3	k__Bacteria	p__Actinobacteria	c__Actinobacteria	o__Actinomycetales	f__Actinomycetaceae	g__Actinomyces	0.00443256005807032	0.105264	2.84926898849022	0.250864146328171	0.000177735849056604	0.000910526315789474	0.000609457364341085	57.6415094339623	70.1315789473684	0.0566037735849057	0.25	0.170542635658915	HC<MDD
s__Alloscardovia_omnicolens	k__Bacteria	p__Actinobacteria	c__Actinobacteria	o__Bifidobacteriales	f__Bifidobacteriaceae	g__Alloscardovia	0.0334356211182465	0.396053	2.12958954969358	0.187499904912929	0.000240754716981132	0.00131973684210526	0.000876434108527132	57.7641509433962	70.0460526315789	0.283018867924528	0.421052631578947	0.364341085271318	HC<MDD
s__Bifidobacterium_bifidum	k__Bacteria	p__Actinobacteria	c__Actinobacteria	o__Bifidobacteriales	f__Bifidobacteriaceae	g__Bifidobacterium	0.0423811159332321	0.439263	2.03281514180717	0.178979393399657	0.00851	0.285590394736842	0.171751162790698	58.7264150943396	69.375	0.188679245283019	0.328947368421053	0.271317829457364	HC<MDD
s__Eggerthella_lenta	k__Bacteria	p__Actinobacteria	c__Coriobacteriia	o__Eggerthellales	f__Eggerthellaceae	g__Eggerthella	0.00593130170722389	0.120352	2.75403634447831	0.242479379554964	0.316643962264151	0.943662894736842	0.686050465116279	54.5283018867925	72.3026315789474	0.490566037735849	0.657894736842105	0.589147286821705	HC<MDD
s__Lancefieldella_rimae	k__Bacteria	p__Actinobacteria	c__Coriobacteriia	o__Coriobacteriales	f__Atopobiaceae	g__Lancefieldella	0.0239309773608975	0.326182	2.26317699470343	0.199261623616193	0.0000233962264150943	0.000604736842105263	0.000365891472868217	60.6792452830189	68.0131578947368	0.0188679245283019	0.131578947368421	0.0852713178294574	HC<MDD
s__Allisonella_histaminiformans	k__Bacteria	p__Firmicutes	c__Negativicutes	o__Veillonellales	f__Veillonellaceae	g__Allisonella	0.00350689936031299	0.0918254	2.92195280446627	0.257263599493303	0.000897169811320755	0.00291355263157895	0.00208511627906977	54.1415094339623	72.5723684210526	0.39622641509434	0.605263157894737	0.51937984496124	HC<MDD
s__Blautia_faecicola	k__Bacteria	p__Firmicutes	c__Clostridia	o__Clostridiales	f__Lachnospiraceae	g__Blautia	0.000111753833121892	0.00749624	3.86606079038426	0.340387672680378	0.00394471698113208	0.0190189473684211	0.0128256589147287	50.5094339622642	75.1052631578947	0.39622641509434	0.644736842105263	0.542635658914729	HC<MDD
s__Blautia_sp_AF19_10LB	k__Bacteria	p__Firmicutes	c__Clostridia	o__Clostridiales	f__Lachnospiraceae	g__Blautia	0.0154360955174034	0.232711	2.42770818822536	0.213747787461716	0	0.000228289473684211	0.000134496124031008	61	67.7894736842105	0	0.105263157894737	0.062015503875969	HC<MDD
s__Candidatus_Allochristensenella_caecavium	k__Bacteria	p__Firmicutes	c__Clostridia	o__Clostridia_unclassified	f__Clostridia_unclassified	g__Candidatus_Allochristensenella	0.0245961843195153	0.330719	2.25110248591843	0.198198522395875	0.0000732075471698113	0.000607894736842105	0.000388217054263566	58.7830188679245	69.3355263157895	0.113207547169811	0.263157894736842	0.201550387596899	HC<MDD
s__Clostridium_methylpentosum	k__Bacteria	p__Firmicutes	c__Clostridia	o__Clostridiales	f__Ruminococcaceae	g__Ruminococcaceae_unclassified	0.00534675046200485	0.115653	2.7880101374418	0.245470605235566	0.00813339622641509	0.0402385526315789	0.0270480620155039	55.0566037735849	71.9342105263158	0.320754716981132	0.513157894736842	0.434108527131783	HC<MDD
s__Eisenbergiella_tayi	k__Bacteria	p__Firmicutes	c__Clostridia	o__Clostridiales	f__Lachnospiraceae	g__Eisenbergiella	0.0461066374887229	0.458761	1.9976906639002	0.175886855558916	0.00328245283018868	0.0240044736842105	0.0154907751937984	59.2452830188679	69.0131578947368	0.132075471698113	0.289473684210526	0.224806201550388	HC<MDD
s__Enterococcus_avium	k__Bacteria	p__Firmicutes	c__Bacilli	o__Lactobacillales	f__Enterococcaceae	g__Enterococcus	0.0276598147961931	0.357422	2.20447134215675	0.194092879117077	5.53425698113208	8.81442605263158	7.46675968992248	56.311320754717	71.0592105263158	0.981132075471698	0.986842105263158	0.984496124031008	HC<MDD
s__Ligilactobacillus_salivarius	k__Bacteria	p__Firmicutes	c__Bacilli	o__Lactobacillales	f__Lactobacillaceae	g__Ligilactobacillus	0.0367217363446906	0.397824	2.09291617488538	0.184270994304139	0.000099622641509434	0.000253026315789474	0.00019	60.1509433962264	68.3815789473684	0.0566037735849057	0.184210526315789	0.131782945736434	HC<MDD
s__Massilimaliae_timonensis	k__Bacteria	p__Firmicutes	c__Clostridia	o__Clostridiales	f__Ruminococcaceae	g__Massilimaliae	0.0254237978008858	0.337289	-2.23848910050628	-0.197087975734079	0.00217679245283019	0.0136769736842105	0.00895209302325581	70.8867924528302	60.8947368421053	0.283018867924528	0.105263157894737	0.178294573643411	HC<MDD
s__Mediterraneibacter_sp_gm002	k__Bacteria	p__Firmicutes	c__Clostridia	o__Clostridiales	f__Lachnospiraceae	g__Mediterraneibacter	0.0450023839353953	0.452297	2.00778907944643	0.176775971470929	0.000485283018867925	0.00149815789473684	0.00108201550387597	59	69.1842105263158	0.150943396226415	0.315789473684211	0.248062015503876	HC<MDD
s__Turicibacter_sanguinis	k__Bacteria	p__Firmicutes	c__Erysipelotrichia	o__Erysipelotrichales	f__Erysipelotrichaceae	g__Turicibacter	0.0169405230042157	0.244287	2.39187898893001	0.210593202362464	0.000216603773584906	0.00114381578947368	0.000762868217054264	59.188679245283	69.0526315789474	0.0566037735849057	0.210526315789474	0.147286821705426	HC<MDD
s__Veillonella_atypica	k__Bacteria	p__Firmicutes	c__Negativicutes	o__Veillonellales	f__Veillonellaceae	g__Veillonella	0.0374982221816632	0.397824	2.08545987619262	0.183614503809952	0.0000641509433962264	0.00155118421052632	0.000940232558139535	61.188679245283	67.6578947368421	0.0188679245283019	0.118421052631579	0.0775193798449612	HC<MDD
s__Weissella_cibaria	k__Bacteria	p__Firmicutes	c__Bacilli	o__Lactobacillales	f__Leuconostocaceae	g__Weissella	0.00155883446851281	0.0577417	3.16607364237829	0.278757240792564	0.00118528301886792	0.00938434210526316	0.00601573643410853	53.3867924528302	73.0986842105263	0.377358490566038	0.565789473684211	0.488372093023256	HC<MDD
s__Fusobacterium_mortiferum	k__Bacteria	p__Fusobacteria	c__Fusobacteriia	o__Fusobacteriales	f__Fusobacteriaceae	g__Fusobacterium	0.00299009682872095	0.0850042	2.97115221367149	0.261595365935845	0.0286283018867925	0.0868425	0.0629250387596899	53.311320754717	73.1513157894737	0.754716981132076	0.907894736842105	0.844961240310077	HC<MDD
s__Mesosutterella_multiformis	k__Bacteria	p__Proteobacteria	c__Betaproteobacteria	o__Burkholderiales	f__Sutterellaceae	g__Mesosutterella	0.029871912700974	0.378699	2.17459780708818	0.19146266101445	0.00498622641509434	0.0259893421052632	0.0173601550387597	57.7075471698113	70.0855263157895	0.245283018867925	0.421052631578947	0.348837209302326	HC<MDD
s__Akkermansia_muciniphila	k__Bacteria	p__Verrucomicrobia	c__Verrucomicrobiae	o__Verrucomicrobiales	f__Akkermansiaceae	g__Akkermansia	0.00508839478266546	0.11251	2.80390085969275	0.246869705316368	0.00583	0.0194040789473684	0.0138271317829457	54.4905660377358	72.3289473684211	0.377358490566038	0.657894736842105	0.542635658914729	HC<MDD
s__Lancefieldella_parvula	k__Bacteria	p__Actinobacteria	c__Coriobacteriia	o__Coriobacteriales	f__Atopobiaceae	g__Lancefieldella	0.0304481948355114	0.378699	-2.16713120080984	-0.190805262987956	0.058487358490566	0.0248511842105263	0.0386706976744186	72	60.1184210526316	0.415094339622642	0.236842105263158	0.310077519379845	MDD<HC
s__Trueperella_pyogenes	k__Bacteria	p__Actinobacteria	c__Actinobacteria	o__Actinomycetales	f__Actinomycetaceae	g__Trueperella	0.0000678379804358085	0.00674988	-3.98792410732126	-0.351117139464881	0.428813773584906	0.00586697368421053	0.179635813953488	74	58.7236842105263	0.264150943396226	0.0263157894736842	0.124031007751938	MDD<HC
s__Alistipes_onderdonkii	k__Bacteria	p__Bacteroidetes	c__Bacteroidia	o__Bacteroidales	f__Rikenellaceae	g__Alistipes	0.0114705448177849	0.191507	-2.53108411641554	-0.222849530428445	0.390041698113208	0.166569605263158	0.258383720930233	72.811320754717	59.5526315789474	0.39622641509434	0.184210526315789	0.271317829457364	MDD<HC
s__Phocaeicola_plebeius	k__Bacteria	p__Bacteroidetes	c__Bacteroidia	o__Bacteroidales	f__Bacteroidales_unclassified	g__Phocaeicola	0.00161579778325518	0.0577417	-3.15544853373935	-0.277821752139467	0.889591132075472	0.430438552631579	0.619082635658915	77.3584905660377	56.3815789473684	0.886792452830189	0.684210526315789	0.767441860465116	MDD<HC
s__Prevotella_copri_clade_A	k__Bacteria	p__Bacteroidetes	c__Bacteroidia	o__Bacteroidales	f__Prevotellaceae	g__Prevotella	0.0148357307324046	0.230777	-2.43876475759182	-0.214721264113671	0.320493962264151	0.235265131578947	0.270281627906977	74.5849056603774	58.3157894736842	0.849056603773585	0.802631578947368	0.821705426356589	MDD<HC
s__Candidatus_Nanosynsacchari_sp_TM7_ANC_38_39_G1_1	k__Bacteria	p__Candidatus_Saccharibacteria	c__Candidatus_Saccharimonia	o__Candidatus_Saccharimonales	f__Candidatus_Sacchiramonaceaea	g__Candidatus_Nanosynsacchari	0.00404456494356291	0.100609	-2.87705846903879	-0.253310873661701	3.35368509433962	2.09753355263158	2.61362682170543	76.3396226415094	57.0921052631579	1	0.986842105263158	0.992248062015504	MDD<HC
s__Blautia_coccoides	k__Bacteria	p__Firmicutes	c__Clostridia	o__Clostridiales	f__Lachnospiraceae	g__Blautia	0.00449265257362623	0.105264	-2.84626626408117	-0.250599771185431	0.000518490566037736	0.0000969736842105263	0.00027015503875969	70.4339622641509	61.2105263157895	0.169811320754717	0.0263157894736842	0.0852713178294574	MDD<HC
s__Blautia_wexlerae	k__Bacteria	p__Firmicutes	c__Clostridia	o__Clostridiales	f__Lachnospiraceae	g__Blautia	0.00401663849854874	0.100609	-2.87977272776078	-0.253549850816879	0.0456571698113208	0.0130544736842105	0.0264493798449612	74.3018867924528	58.5131578947368	0.433962264150943	0.223684210526316	0.310077519379845	MDD<HC
s__Clostridia_bacterium_UC5_1_1D1	k__Bacteria	p__Firmicutes	c__Clostridia	o__Clostridia_unclassified	f__Clostridia_unclassified	g__Clostridia_unclassified	0.00196108468487108	0.0663916	-3.09893804607326	-0.272846281131216	0.112613018867925	0.00528934210526316	0.0493835658914729	75.1698113207547	57.9078947368421	0.471698113207547	0.223684210526316	0.325581395348837	MDD<HC
s__Clostridiales_bacterium	k__Bacteria	p__Firmicutes	c__Clostridia	o__Clostridiales	f__Clostridiales_unclassified	g__Clostridiales_unclassified	0.0115481327440872	0.191507	-2.52810927830782	-0.222587610537634	0.489303773584906	0.322659736842105	0.391125891472868	74.7358490566038	58.2105263157895	0.735849056603774	0.578947368421053	0.643410852713178	MDD<HC
s__Clostridiales_bacterium_KLE1615	k__Bacteria	p__Firmicutes	c__Clostridia	o__Clostridiales	f__Clostridiales_unclassified	g__Clostridiales_unclassified	0.00000121890072504577	0.000606403	-4.85495799742032	-0.427455216900155	0.335290943396226	0.115088289473684	0.205559147286822	83.9433962264151	51.7894736842105	0.849056603773585	0.644736842105263	0.728682170542636	MDD<HC
s__Clostridium_disporicum	k__Bacteria	p__Firmicutes	c__Clostridia	o__Clostridiales	f__Clostridiaceae	g__Clostridium	0.0096878741105494	0.169113	-2.58917269787525	-0.227963944847783	0.914579433962264	0.696987368421053	0.786385658914729	75.188679245283	57.8947368421053	0.905660377358491	0.815789473684211	0.852713178294574	MDD<HC
s__Enterocloster_citroniae	k__Bacteria	p__Firmicutes	c__Clostridia	o__Clostridiales	f__Lachnospiraceae	g__Enterocloster	0.00272026792915273	0.0796078	-3.00013746829052	-0.264147375305785	0.440195660377358	0.176368421052632	0.284762558139535	76.6037735849057	56.9078947368421	0.811320754716981	0.565789473684211	0.666666666666667	MDD<HC
s__Enterocloster_clostridioformis	k__Bacteria	p__Firmicutes	c__Clostridia	o__Clostridiales	f__Lachnospiraceae	g__Enterocloster	0.0000575019178357649	0.00635716	-4.02524476738751	-0.354403040362881	0.983641509433962	0.34155	0.60535503875969	80.7547169811321	54.0131578947368	0.886792452830189	0.671052631578947	0.75968992248062	MDD<HC
s__Eubacterium_ramulus	k__Bacteria	p__Firmicutes	c__Clostridia	o__Clostridiales	f__Eubacteriaceae	g__Eubacterium	0.037419650063999	0.397824	-2.0903238619103	-0.1840427538733	0.00117547169811321	0	0.000482945736434108	67.1509433962264	63.5	0.0566037735849057	0	0.0232558139534884	MDD<HC
s__Faecalibacillus_intestinalis	k__Bacteria	p__Firmicutes	c__Erysipelotrichia	o__Erysipelotrichales	f__Erysipelotrichaceae	g__Faecalibacillus	0.000142375877221705	0.00833318	-3.80639796420285	-0.335134653741841	2.37572471698113	0.861131842105263	1.48340643410853	80	54.5394736842105	0.962264150943396	0.907894736842105	0.930232558139535	MDD<HC
s__Flavonifractor_plautii	k__Bacteria	p__Firmicutes	c__Clostridia	o__Clostridiales	f__Ruminococcaceae	g__Flavonifractor	0.00563288933988199	0.119249	-2.77085866990083	-0.24396050272144	0.104789433962264	0.0653072368421053	0.0815286046511628	75.7169811320755	57.5263157894737	0.754716981132076	0.605263157894737	0.666666666666667	MDD<HC
s__Hungatella_hathewayi	k__Bacteria	p__Firmicutes	c__Clostridia	o__Clostridiales	f__Clostridiaceae	g__Hungatella	0.00232882604844812	0.0724119	-3.04948860562336	-0.268492500665075	0.00056811320754717	0.000119868421052632	0.000304031007751938	71.0566037735849	60.7763157894737	0.188679245283019	0.0263157894736842	0.0930232558139535	MDD<HC
s__Intestinibacillus_sp_Marseille_P6563	k__Bacteria	p__Firmicutes	c__Clostridia	o__Clostridiales	f__Eubacteriaceae	g__Intestinibacillus	0.000291023915192643	0.0160872	-3.6255753939509	-0.319214114155595	0.359049245283019	0.0578523684210526	0.18159992248062	79.1698113207547	55.1184210526316	0.830188679245283	0.684210526315789	0.744186046511628	MDD<HC
s__Megamonas_funiformis	k__Bacteria	p__Firmicutes	c__Negativicutes	o__Selenomonadales	f__Selenomonadaceae	g__Megamonas	0.032943549483649	0.395862	-2.13707053645614	-0.18815856907046	0.00300943396226415	0.000811184210526316	0.00171434108527132	69.688679245283	61.7302631578947	0.188679245283019	0.0657894736842105	0.116279069767442	MDD<HC
s__Phascolarctobacterium_faecium	k__Bacteria	p__Firmicutes	c__Negativicutes	o__Acidaminococcales	f__Acidaminococcaceae	g__Phascolarctobacterium	0.0157154613581277	0.233386	-2.41898359999289	-0.212979630300056	0.0749190566037736	0.0256710526315789	0.0459047286821705	71.4716981132076	60.4868421052632	0.283018867924528	0.118421052631579	0.186046511627907	MDD<HC
s__Romboutsia_timonensis	k__Bacteria	p__Firmicutes	c__Clostridia	o__Clostridiales	f__Peptostreptococcaceae	g__Romboutsia	0.0405479695600445	0.424687	-2.05270471814782	-0.180730572951213	0.0000869811320754717	0.0000635526315789474	0.0000731782945736434	69.2264150943396	62.0526315789474	0.169811320754717	0.0526315789473684	0.10077519379845	MDD<HC
s__Ruthenibacterium_lactatiformans	k__Bacteria	p__Firmicutes	c__Clostridia	o__Clostridiales	f__Ruminococcaceae	g__Ruthenibacterium	0.000126917214947127	0.00789266	-3.83477232932094	-0.337632877290305	3.85360377358491	2.34932157894737	2.96736	80.0283018867924	54.5197368421053	0.943396226415094	0.657894736842105	0.775193798449612	MDD<HC
s__Streptococcus_anginosus	k__Bacteria	p__Firmicutes	c__Bacilli	o__Lactobacillales	f__Streptococcaceae	g__Streptococcus	0.037419650063999	0.397824	-2.0903238619103	-0.1840427538733	0.105372830188679	0	0.0432927131782946	67.1509433962264	63.5	0.0566037735849057	0	0.0232558139534884	MDD<HC
s__Streptococcus_gordonii	k__Bacteria	p__Firmicutes	c__Bacilli	o__Lactobacillales	f__Streptococcaceae	g__Streptococcus	0.00000789781381012415	0.00157166	-4.47033883120713	-0.393591387551895	0.252246037735849	0.134919473684211	0.183123410852713	82.5471698113208	52.7631578947368	0.943396226415094	0.697368421052632	0.798449612403101	MDD<HC
s__Streptococcus_mutans	k__Bacteria	p__Firmicutes	c__Bacilli	o__Lactobacillales	f__Streptococcaceae	g__Streptococcus	0.00799697914219425	0.147352	-2.65459100335829	-0.233723705483066	4.18684679245283	1.84979210526316	2.80997736434109	75.4622641509434	57.7039473684211	1	0.921052631578947	0.953488372093023	MDD<HC
s__Streptococcus_oralis	k__Bacteria	p__Firmicutes	c__Bacilli	o__Lactobacillales	f__Streptococcaceae	g__Streptococcus	0.0440835791670698	0.447583	-2.01579312173799	-0.177480688099917	0.675518490566038	0.378675	0.500633953488372	72.6132075471698	59.6907894736842	0.641509433962264	0.513157894736842	0.565891472868217	MDD<HC
s__Streptococcus_parasanguinis	k__Bacteria	p__Firmicutes	c__Bacilli	o__Lactobacillales	f__Streptococcaceae	g__Streptococcus	0.01858330842503	0.264148	-2.35684281854636	-0.207508439565618	0.0618420754716981	0.0201468421052632	0.0372774418604651	72.2735849056604	59.9276315789474	0.377358490566038	0.197368421052632	0.271317829457364	MDD<HC
s__Collinsella_aerofaciens	k__Bacteria	p__Actinobacteria	c__Coriobacteriia	o__Coriobacteriales	f__Coriobacteriaceae	g__Collinsella	0.0309212934037165	0.379836	-2.16464363028857	-0.190586244615956	0.00597433962264151	0.0000376315789473684	0.00247674418604651	68.1132075471698	62.8289473684211	0.0943396226415094	0.0131578947368421	0.0465116279069767	MDD<HC
s__Peptidiphaga_gingivicola	k__Bacteria	p__Actinobacteria	c__Actinobacteria	o__Actinomycetales	f__Actinomycetaceae	g__Peptidiphaga	0.0000854809136709669	0.00749624	-3.93088393535917	-0.346095032354781	1.54671132075472	0.713732368421053	1.05596403100775	80.4905660377358	54.1973684210526	0.981132075471698	0.894736842105263	0.930232558139535	MDD<HC
s__Scardovia_wiggsiae	k__Bacteria	p__Actinobacteria	c__Actinobacteria	o__Bifidobacteriales	f__Bifidobacteriaceae	g__Scardovia	0.000113008612573282	0.00749624	-3.86321036508251	-0.340136706726344	3.31643547169811	1.24797342105263	2.09780666666667	80.2264150943396	54.3815789473684	1	0.973684210526316	0.984496124031008	MDD<HC
s__Phocaeicola_massiliensis	k__Bacteria	p__Bacteroidetes	c__Bacteroidia	o__Bacteroidales	f__Bacteroidales_unclassified	g__Phocaeicola	0.0371607894671888	0.397824	-2.08751937492098	-0.183795832562148	0.0724592452830189	0.0106802631578947	0.0360623255813953	70.5849056603774	61.1052631578947	0.264150943396226	0.131578947368421	0.186046511627907	MDD<HC
s__Prevotella_stercorea	k__Bacteria	p__Bacteroidetes	c__Bacteroidia	o__Bacteroidales	f__Prevotellaceae	g__Prevotella	0.0431936979918626	0.443069	-2.02426806505262	-0.178226865252159	0.230552452830189	0.125033421052632	0.168386201550388	72.8396226415094	59.5328947368421	0.754716981132076	0.618421052631579	0.674418604651163	MDD<HC
s__Blautia_obeum	k__Bacteria	p__Firmicutes	c__Clostridia	o__Clostridiales	f__Lachnospiraceae	g__Blautia	0.000106660850658115	0.00749624	-3.87731975522717	-0.341378969260401	0.309574905660377	0.107027368421053	0.190244573643411	80.2264150943396	54.3815789473684	0.905660377358491	0.736842105263158	0.806201550387597	MDD<HC
s__Catabacter_hongkongensis	k__Bacteria	p__Firmicutes	c__Clostridia	o__Clostridiales	f__Catabacteriaceae	g__Catabacter	0.00942234445891115	0.167415	-2.5995708643001	-0.22887945235307	0.00379169811320755	0.00376644736842105	0.00377682170542636	72.5849056603774	59.7105263157895	0.358490566037736	0.144736842105263	0.232558139534884	MDD<HC
s__Enterocloster_bolteae	k__Bacteria	p__Firmicutes	c__Clostridia	o__Clostridiales	f__Lachnospiraceae	g__Enterocloster	0.00501287040284135	0.11251	-2.80864149098155	-0.247287094627846	0.199207169811321	0.0851946052631579	0.132036976744186	75.877358490566	57.4144736842105	0.716981132075472	0.644736842105263	0.674418604651163	MDD<HC
s__Faecalibacterium_prausnitzii	k__Bacteria	p__Firmicutes	c__Clostridia	o__Clostridiales	f__Ruminococcaceae	g__Faecalibacterium	0.0482255208049923	0.475093	-1.98110149322164	-0.174426260523004	0.0296456603773585	0.0166681578947368	0.022	68.2641509433962	62.7236842105263	0.113207547169811	0.0263157894736842	0.062015503875969	MDD<HC
s__Lachnospiraceae_bacterium_OM04_12BH	k__Bacteria	p__Firmicutes	c__Clostridia	o__Clostridiales	f__Lachnospiraceae	g__Lachnospiraceae_unclassified	0.00105421889630486	0.045004	-3.27944261863574	-0.288738822582072	0.00189716981132075	0.000802236842105263	0.00125209302325581	73.1415094339623	59.3223684210526	0.283018867924528	0.0657894736842105	0.155038759689922	MDD<HC
s__Ruminococcus_bicirculans	k__Bacteria	p__Firmicutes	c__Clostridia	o__Clostridiales	f__Ruminococcaceae	g__Ruminococcus	0.0000000620006676422159	6.16907e-05	-5.41543096853738	-0.476802110439259	1.22857433962264	0.902865	1.03668356589147	85.4528301886792	50.7368421052632	0.943396226415094	0.302631578947368	0.565891472868217	MDD<HC
s__Ruminococcus_sp_AF41_9	k__Bacteria	p__Firmicutes	c__Clostridia	o__Clostridiales	f__Ruminococcaceae	g__Ruminococcus	0.0169318350853761	0.244287	-2.3910378572051	-0.210519144843511	0.546711132075472	0.394922236842105	0.45728511627907	72.9056603773585	59.4868421052632	0.471698113207547	0.236842105263158	0.333333333333333	MDD<HC
s__Staphylococcus_aureus	k__Bacteria	p__Firmicutes	c__Bacilli	o__Bacillales	f__Staphylococcaceae	g__Staphylococcus	0.00000317579560600127	0.00105331	-4.66151030784559	-0.410423097538889	7.13619698113208	4.12141960526316	5.36004906976744	83.3207547169811	52.2236842105263	0.962264150943396	0.723684210526316	0.821705426356589	MDD<HC
s__Streptococcus_constellatus	k__Bacteria	p__Firmicutes	c__Bacilli	o__Lactobacillales	f__Streptococcaceae	g__Streptococcus	0.037419650063999	0.397824	-2.0903238619103	-0.1840427538733	0.0000975471698113208	0	0.000040077519379845	67.1509433962264	63.5	0.0566037735849057	0	0.0232558139534884	MDD<HC

## Sheet: table S3
table S3 LEfSe analysis results of different bacteria between groups
Taxa	Group	LDA	P.unadj	P.adj	Significance
k__Bacteria|p__Firmicutes|o__Clostridiales|c__Clostridia|f__Lachnospiraceae	HC	4.66837	0.00121178	0.00121178	**
k__Bacteria|p__Proteobacteria	MDD	4.35963	0.00268632	0.00268632	**
k__Bacteria|p__Proteobacteria|o__Enterobacterales	MDD	4.29396	0.00138482	0.00138482	**
k__Bacteria|p__Proteobacteria|o__Enterobacterales|c__Gammaproteobacteria	MDD	4.29396	0.00138482	0.00138482	**
k__Bacteria|p__Proteobacteria|o__Enterobacterales|c__Gammaproteobacteria|f__Enterobacteriaceae	MDD	4.29362	0.00138482	0.00138482	**
k__Bacteria|p__Proteobacteria|o__Enterobacterales|c__Gammaproteobacteria|f__Enterobacteriaceae|g__Escherichia	MDD	4.28117	0.00761177	0.00761177	**
k__Bacteria|p__Proteobacteria|o__Enterobacterales|c__Gammaproteobacteria|f__Enterobacteriaceae|g__Escherichia|s__Escherichia_coli	MDD	4.28115	0.00761177	0.00761177	**
k__Bacteria|p__Bacteroidetes|o__Bacteroidales|c__Bacteroidia|f__Prevotellaceae|g__Prevotella|s__Prevotella_copri_clade_A	HC	4.16531	3.13917e-06	3.13917e-06	***
k__Bacteria|p__Firmicutes|o__Clostridiales|c__Clostridia|f__Lachnospiraceae|g__Blautia	HC	4.0881	0.000375358	0.000375358	***
k__Bacteria|p__Bacteroidetes|o__Bacteroidales|c__Bacteroidia|f__Prevotellaceae|g__Prevotella	HC	4.06749	0.000224616	0.000224616	***
k__Bacteria|p__Firmicutes|o__Clostridiales|c__Clostridia|f__Lachnospiraceae|g__Roseburia|s__Roseburia_faecis	HC	4.05151	0.00794046	0.00794046	**
k__Bacteria|p__Bacteroidetes|o__Bacteroidales|c__Bacteroidia|f__Prevotellaceae	HC	4.04674	0.00633253	0.00633253	**
k__Bacteria|p__Firmicutes|o__Clostridiales|c__Clostridia|f__Lachnospiraceae|g__Anaerostipes|s__Anaerostipes_hadrus	HC	4.01185	0.000111907	0.000111907	***
k__Bacteria|p__Firmicutes|o__Clostridiales|c__Clostridia|f__Lachnospiraceae|g__Anaerostipes	HC	4.00569	0.000215223	0.000215223	***
k__Bacteria|p__Firmicutes|o__Clostridiales|c__Clostridia|f__Lachnospiraceae|g__Fusicatenibacter	HC	3.91054	0.000141005	0.000141005	***
k__Bacteria|p__Firmicutes|o__Clostridiales|c__Clostridia|f__Lachnospiraceae|g__Fusicatenibacter|s__Fusicatenibacter_saccharivorans	HC	3.91054	0.000141005	0.000141005	***
k__Bacteria|p__Bacteroidetes|o__Bacteroidales|c__Bacteroidia|f__Bacteroidales_unclassified|g__Phocaeicola|s__Phocaeicola_plebeius	HC	3.8857	0.000124461	0.000124461	***
k__Bacteria|p__Firmicutes|o__Clostridiales|c__Clostridia|f__Lachnospiraceae|g__Blautia|s__Blautia_wexlerae	HC	3.81842	0.00401401	0.00401401	**
k__Bacteria|p__Firmicutes|o__Selenomonadales|c__Negativicutes|f__Selenomonadaceae|g__Megamonas	HC	3.80275	9.53066e-06	9.53066e-06	***
k__Bacteria|p__Firmicutes|o__Selenomonadales|c__Negativicutes|f__Selenomonadaceae|g__Megamonas|s__Megamonas_funiformis	HC	3.80275	9.53066e-06	9.53066e-06	***
k__Bacteria|p__Firmicutes|o__Selenomonadales|c__Negativicutes|f__Selenomonadaceae	HC	3.79913	1.87297e-05	1.87297e-05	***
k__Bacteria|p__Firmicutes|o__Selenomonadales	HC	3.79906	6.97789e-05	6.97789e-05	***
k__Bacteria|p__Firmicutes|o__Selenomonadales|c__Negativicutes	HC	3.79906	6.97789e-05	6.97789e-05	***
k__Bacteria|p__Firmicutes|o__Acidaminococcales	MDD	3.7586	1.31051e-05	1.31051e-05	***
k__Bacteria|p__Firmicutes|o__Acidaminococcales|c__Negativicutes	MDD	3.7586	1.31051e-05	1.31051e-05	***
k__Bacteria|p__Firmicutes|o__Acidaminococcales|c__Negativicutes|f__Acidaminococcaceae	MDD	3.7586	1.31051e-05	1.31051e-05	***
k__Bacteria|p__Firmicutes|o__Acidaminococcales|c__Negativicutes|f__Acidaminococcaceae|g__Phascolarctobacterium	MDD	3.74066	1.75004e-05	1.75004e-05	***
k__Bacteria|p__Firmicutes|o__Acidaminococcales|c__Negativicutes|f__Acidaminococcaceae|g__Phascolarctobacterium|s__Phascolarctobacterium_faecium	MDD	3.7233	1.99312e-05	1.99312e-05	***
k__Bacteria|p__Firmicutes|o__Clostridiales|c__Clostridia|f__Lachnospiraceae|g__Anaerobutyricum	HC	3.62279	8.46341e-05	8.46341e-05	***
k__Bacteria|p__Firmicutes|o__Clostridiales|c__Clostridia|f__Lachnospiraceae|g__Anaerobutyricum|s__Anaerobutyricum_hallii	HC	3.62279	8.46341e-05	8.46341e-05	***
k__Bacteria|p__Firmicutes|o__Erysipelotrichales|c__Erysipelotrichia|f__Erysipelotrichaceae|g__Faecalibacillus	HC	3.54829	8.80259e-05	8.80259e-05	***
k__Bacteria|p__Bacteroidetes|o__Bacteroidales|c__Bacteroidia|f__Rikenellaceae|g__Alistipes|s__Alistipes_onderdonkii	MDD	3.5202	0.00588652	0.00588652	**
k__Bacteria|p__Firmicutes|o__Erysipelotrichales|c__Erysipelotrichia|f__Erysipelotrichaceae|g__Faecalibacillus|s__Faecalibacillus_intestinalis	HC	3.48698	5.69161e-05	5.69161e-05	***
k__Bacteria|p__Firmicutes|o__Clostridiales|c__Clostridia|f__Eubacteriaceae	HC	3.45544	0.000127689	0.000127689	***
k__Bacteria|p__Firmicutes|o__Clostridiales|c__Clostridia|f__Eubacteriaceae|g__Eubacterium	HC	3.44822	2.2209e-05	2.2209e-05	***
k__Bacteria|p__Firmicutes|o__Clostridiales|c__Clostridia|f__Oscillospiraceae	MDD	3.418	0.00998207	0.00998207	**
k__Bacteria|p__Firmicutes|o__Erysipelotrichales	HC	3.3902	0.00355284	0.00355284	**
k__Bacteria|p__Firmicutes|o__Erysipelotrichales|c__Erysipelotrichia	HC	3.3902	0.00355284	0.00355284	**
k__Bacteria|p__Firmicutes|o__Erysipelotrichales|c__Erysipelotrichia|f__Erysipelotrichaceae	HC	3.3902	0.00355284	0.00355284	**
k__Bacteria|p__Bacteroidetes|o__Bacteroidales|c__Bacteroidia|f__Bacteroidaceae|g__Bacteroidaceae_unclassified	HC	3.38267	6.6654e-05	6.6654e-05	***
k__Bacteria|p__Bacteroidetes|o__Bacteroidales|c__Bacteroidia|f__Bacteroidaceae|g__Bacteroidaceae_unclassified|s__Bacteroidaceae_bacterium	HC	3.38267	6.6654e-05	6.6654e-05	***
k__Bacteria|p__Firmicutes|o__Clostridiales|c__Clostridia|f__Lachnospiraceae|g__Blautia|s__Blautia_massiliensis	HC	3.37358	0.00160252	0.00160252	**
k__Bacteria|p__Bacteroidetes|o__Bacteroidales|c__Bacteroidia|f__Bacteroidales_unclassified|g__Phocaeicola|s__Phocaeicola_coprocola	HC	3.36814	6.20035e-08	6.20035e-08	***
k__Bacteria|p__Proteobacteria|o__Enterobacterales|c__Gammaproteobacteria|f__Enterobacteriaceae|g__Klebsiella	MDD	3.35327	0.00770533	0.00770533	**
k__Bacteria|p__Proteobacteria|o__Enterobacterales|c__Gammaproteobacteria|f__Enterobacteriaceae|g__Klebsiella|s__Klebsiella_pneumoniae	MDD	3.34362	0.00600198	0.00600198	**
k__Bacteria|p__Firmicutes|o__Clostridiales|c__Clostridia|f__Lachnospiraceae|g__Lachnospiraceae_unclassified|s__Lachnospiraceae_bacterium	HC	3.32528	0.00223613	0.00223613	**
k__Bacteria|p__Firmicutes|o__Clostridiales|c__Clostridia|f__Lachnospiraceae|g__Dorea	HC	3.32006	0.00079765	0.00079765	***
k__Bacteria|p__Firmicutes|o__Clostridiales|c__Clostridia|f__Peptostreptococcaceae	HC	3.29971	1.22244e-05	1.22244e-05	***
k__Bacteria|p__Firmicutes|o__Clostridiales|c__Clostridia|f__Oscillospiraceae|g__Dysosmobacter	MDD	3.2442	0.000340975	0.000340975	***
k__Bacteria|p__Firmicutes|o__Clostridiales|c__Clostridia|f__Oscillospiraceae|g__Dysosmobacter|s__Dysosmobacter_welbionis	MDD	3.19912	0.000586972	0.000586972	***
k__Bacteria|p__Firmicutes|o__Clostridiales|c__Clostridia|f__Peptostreptococcaceae|g__Intestinibacter	HC	3.15756	0.000288319	0.000288319	***
k__Bacteria|p__Firmicutes|o__Clostridiales|c__Clostridia|f__Peptostreptococcaceae|g__Intestinibacter|s__Intestinibacter_bartlettii	HC	3.15756	0.000288319	0.000288319	***
k__Bacteria|p__Firmicutes|o__Clostridiales|c__Clostridia|f__Lachnospiraceae|g__Enterocloster	MDD	3.15735	0.000231281	0.000231281	***
k__Bacteria|p__Firmicutes|o__Lactobacillales|c__Bacilli|f__Lactobacillaceae|g__Ligilactobacillus	HC	3.15246	0.00637393	0.00637393	**
k__Bacteria|p__Firmicutes|o__Clostridiales|c__Clostridia|f__Eubacteriaceae|g__Eubacterium|s__Eubacterium_ventriosum	HC	3.11174	0.00269858	0.00269858	**
k__Bacteria|p__Firmicutes|o__Clostridiales|c__Clostridia|f__Ruminococcaceae|g__Flavonifractor	MDD	3.10968	0.000972076	0.000972076	***
k__Bacteria|p__Firmicutes|o__Clostridiales|c__Clostridia|f__Ruminococcaceae|g__Flavonifractor|s__Flavonifractor_plautii	MDD	3.10782	0.00107638	0.00107638	**
k__Bacteria|p__Firmicutes|o__Clostridiales|c__Clostridia|f__Lachnospiraceae|g__Dorea|s__Dorea_longicatena	HC	3.04953	0.00962068	0.00962068	**
k__Bacteria|p__Firmicutes|o__Clostridiales|c__Clostridia|f__Lachnospiraceae|g__Dorea|s__Dorea_formicigenerans	HC	3.01985	1.20412e-06	1.20412e-06	***
k__Bacteria|p__Proteobacteria|o__Desulfovibrionales	MDD	3.00705	0.00544116	0.00544116	**
k__Bacteria|p__Proteobacteria|o__Desulfovibrionales|c__Deltaproteobacteria	MDD	3.00705	0.00544116	0.00544116	**
k__Bacteria|p__Proteobacteria|o__Desulfovibrionales|c__Deltaproteobacteria|f__Desulfovibrionaceae	MDD	3.00705	0.00544116	0.00544116	**
k__Bacteria|p__Firmicutes|o__Clostridiales|c__Clostridia|f__Clostridiales_unclassified|g__Clostridiales_unclassified|s__Clostridiales_bacterium_KLE1615	HC	3.0052	0.000105614	0.000105614	***
k__Bacteria|p__Proteobacteria|o__Desulfovibrionales|c__Deltaproteobacteria|f__Desulfovibrionaceae|g__Bilophila	MDD	3.00015	0.00308334	0.00308334	**
k__Bacteria|p__Proteobacteria|o__Desulfovibrionales|c__Deltaproteobacteria|f__Desulfovibrionaceae|g__Bilophila|s__Bilophila_wadsworthia	MDD	3.00015	0.00308334	0.00308334	**
k__Bacteria|p__Firmicutes|o__Clostridiales|c__Clostridia|f__Clostridiaceae|g__Hungatella	MDD	2.94552	0.00264744	0.00264744	**
k__Bacteria|p__Firmicutes|o__Clostridiales|c__Clostridia|f__Clostridiaceae|g__Hungatella|s__Hungatella_hathewayi	MDD	2.94552	0.00264744	0.00264744	**
k__Bacteria|p__Actinobacteria|o__Coriobacteriales	HC	2.93889	0.00553071	0.00553071	**
k__Bacteria|p__Actinobacteria|o__Coriobacteriales|c__Coriobacteriia	HC	2.93889	0.00553071	0.00553071	**
k__Bacteria|p__Actinobacteria|o__Coriobacteriales|c__Coriobacteriia|f__Coriobacteriaceae	HC	2.93775	0.00249103	0.00249103	**
k__Bacteria|p__Firmicutes|o__Clostridiales|c__Clostridia|f__Ruminococcaceae|g__Ruthenibacterium	MDD	2.92403	0.00668015	0.00668015	**
k__Bacteria|p__Firmicutes|o__Clostridiales|c__Clostridia|f__Ruminococcaceae|g__Ruthenibacterium|s__Ruthenibacterium_lactatiformans	MDD	2.92403	0.00668015	0.00668015	**
k__Bacteria|p__Actinobacteria|o__Coriobacteriales|c__Coriobacteriia|f__Coriobacteriaceae|g__Collinsella	HC	2.91717	0.00373126	0.00373126	**
k__Bacteria|p__Firmicutes|o__Veillonellales|c__Negativicutes|f__Veillonellaceae|g__Veillonella|s__Veillonella_parvula	MDD	2.80948	0.00571176	0.00571176	**
k__Bacteria|p__Firmicutes|o__Clostridiales|c__Clostridia|f__Eubacteriaceae|g__Eubacterium|s__Eubacterium_ramulus	HC	2.76323	0.0049751	0.0049751	**
k__Bacteria|p__Firmicutes|o__Clostridiales|c__Clostridia|f__Peptostreptococcaceae|g__Romboutsia	HC	2.75102	8.4335e-06	8.4335e-06	***
k__Bacteria|p__Firmicutes|o__Clostridiales|c__Clostridia|f__Peptostreptococcaceae|g__Romboutsia|s__Romboutsia_timonensis	HC	2.75045	7.89805e-06	7.89805e-06	***
k__Bacteria|p__Firmicutes|o__Clostridiales|c__Clostridia|f__Clostridiaceae|g__Clostridium|s__Clostridium_sp_NSJ_42	HC	2.73436	0.0019422	0.0019422	**
k__Bacteria|p__Firmicutes|o__Clostridiales|c__Clostridia|f__Lachnospiraceae|g__Enterocloster|s__Enterocloster_aldensis	MDD	2.56541	3.44087e-05	3.44087e-05	***
k__Bacteria|p__Firmicutes|o__Lactobacillales|c__Bacilli|f__Leuconostocaceae	MDD	2.52585	0.00120647	0.00120647	**
k__Bacteria|p__Firmicutes|o__Clostridiales|c__Clostridia|f__Clostridiales_unclassified|g__Clostridiales_unclassified|s__Clostridiales_bacterium	MDD	2.52308	0.00451317	0.00451317	**
k__Bacteria|p__Firmicutes|o__Lactobacillales|c__Bacilli|f__Streptococcaceae|g__Streptococcus|s__Streptococcus_parasanguinis	MDD	2.44782	0.00296689	0.00296689	**
k__Bacteria|p__Proteobacteria|o__Pasteurellales|c__Gammaproteobacteria|f__Pasteurellaceae|g__Haemophilus|s__Haemophilus_parainfluenzae	HC	2.33978	0.00559094	0.00559094	**
k__Bacteria|p__Proteobacteria|o__Pasteurellales|c__Gammaproteobacteria|f__Pasteurellaceae|g__Haemophilus	HC	2.30031	0.00611435	0.00611435	**
k__Bacteria|p__Proteobacteria|o__Pasteurellales	HC	2.30024	0.00611435	0.00611435	**
k__Bacteria|p__Proteobacteria|o__Pasteurellales|c__Gammaproteobacteria	HC	2.30024	0.00611435	0.00611435	**
k__Bacteria|p__Proteobacteria|o__Pasteurellales|c__Gammaproteobacteria|f__Pasteurellaceae	HC	2.30024	0.00611435	0.00611435	**
k__Bacteria|p__Firmicutes|o__Clostridiales|c__Clostridia|f__Oscillospiraceae|g__Dysosmobacter|s__Dysosmobacter_sp_NSJ_60	MDD	2.24056	0.00530329	0.00530329	**
k__Bacteria|p__Firmicutes|o__Lactobacillales|c__Bacilli|f__Leuconostocaceae|g__Weissella	MDD	2.22638	0.00248302	0.00248302	**
k__Bacteria|p__Firmicutes|o__Clostridiales|c__Clostridia|f__Clostridiaceae|g__Clostridium|s__Clostridium_disporicum	HC	2.18229	0.00397962	0.00397962	**
k__Bacteria|p__Firmicutes|o__Clostridiales|c__Clostridia|f__Lachnospiraceae|g__Enterocloster|s__Enterocloster_clostridioformis	MDD	2.16671	0.000971357	0.000971357	***
k__Bacteria|p__Firmicutes|o__Clostridiales|c__Clostridia|f__Clostridiaceae|g__Clostridium|s__Clostridium_phoceensis	MDD	2.15729	0.00659829	0.00659829	**
k__Bacteria|p__Firmicutes|o__Erysipelotrichales|c__Erysipelotrichia|f__Erysipelotrichaceae|g__Holdemania	MDD	2.06039	0.00408372	0.00408372	**
k__Bacteria|p__Firmicutes|o__Erysipelotrichales|c__Erysipelotrichia|f__Erysipelotrichaceae|g__Holdemania|s__Holdemania_massiliensis	MDD	1.95287	0.00342203	0.00342203	**
k__Bacteria|p__Firmicutes|o__Clostridia_unclassified|c__Clostridia|f__Clostridia_unclassified|g__Clostridia_unclassified|s__Clostridia_bacterium_UC5_1_1D1	MDD	1.90421	0.000110613	0.000110613	***
k__Bacteria|p__Firmicutes|o__Lactobacillales|c__Bacilli|f__Leuconostocaceae|g__Weissella|s__Weissella_confusa	MDD	1.85122	0.00504891	0.00504891	**
k__Bacteria|p__Firmicutes|o__Lactobacillales|c__Bacilli|f__Streptococcaceae|g__Streptococcus|s__Streptococcus_mutans	HC	1.82023	0.00160875	0.00160875	**
k__Bacteria|p__Firmicutes|o__Clostridiales|c__Clostridia|f__Lachnospiraceae|g__Enterocloster|s__Enterocloster_citroniae	MDD	1.8078	0.00203468	0.00203468	**
k__Bacteria|p__Firmicutes|o__Lactobacillales|c__Bacilli|f__Streptococcaceae|g__Streptococcus|s__Streptococcus_anginosus	MDD	1.66418	0.000489932	0.000489932	***
k__Bacteria|p__Firmicutes|o__Lactobacillales|c__Bacilli|f__Streptococcaceae|g__Streptococcus|s__Streptococcus_gordonii	MDD	1.61143	0.0015452	0.0015452	**
k__Bacteria|p__Firmicutes|o__Lactobacillales|c__Bacilli|f__Streptococcaceae|g__Streptococcus|s__Streptococcus_oralis	MDD	1.55549	0.00115594	0.00115594	**
k__Bacteria|p__Candidatus_Saccharibacteria	MDD	1.25801	0.00759239	0.00759239	**
k__Bacteria|p__Firmicutes|o__Lactobacillales|c__Bacilli|f__Aerococcaceae	HC	1.14142	0.00220387	0.00220387	**
k__Bacteria|p__Firmicutes|o__Clostridiales|c__Clostridia|f__Clostridiaceae|g__Clostridium|s__Clostridium_perfringens	HC	1.0827	0.00933404	0.00933404	**
k__Bacteria|p__Candidatus_Saccharibacteria|o__Candidatus_Saccharimonales|c__Candidatus_Saccharimonia|f__Candidatus_Sacchiramonaceaea|g__Candidatus_Nanosynsacchari	MDD	1.05277	0.00345055	0.00345055	**
k__Bacteria|p__Candidatus_Saccharibacteria|o__Candidatus_Saccharimonales|c__Candidatus_Saccharimonia|f__Candidatus_Sacchiramonaceaea	MDD	1.05277	0.00345055	0.00345055	**
k__Bacteria|p__Candidatus_Saccharibacteria|o__Candidatus_Saccharimonales	MDD	1.05277	0.00345055	0.00345055	**
k__Bacteria|p__Candidatus_Saccharibacteria|o__Candidatus_Saccharimonales|c__Candidatus_Saccharimonia|f__Candidatus_Sacchiramonaceaea|g__Candidatus_Nanosynsacchari|s__Candidatus_Nanosynsacchari_sp_TM7_ANC_38_39_G1_1	MDD	1.05277	0.00345055	0.00345055	**
k__Bacteria|p__Candidatus_Saccharibacteria|o__Candidatus_Saccharimonales|c__Candidatus_Saccharimonia	MDD	1.05277	0.00345055	0.00345055	**
k__Bacteria|p__Firmicutes|o__Lactobacillales|c__Bacilli|f__Streptococcaceae|g__Streptococcus|s__Streptococcus_rubneri	HC	0.998674	0.000313748	0.000313748	***
k__Bacteria|p__Firmicutes|o__Lactobacillales|c__Bacilli|f__Aerococcaceae|g__Abiotrophia	HC	0.894599	0.00785801	0.00785801	**
k__Bacteria|p__Actinobacteria|o__Actinomycetales|c__Actinobacteria|f__Actinomycetaceae|g__Trueperella	HC	0.890646	9.21672e-05	9.21672e-05	***
k__Bacteria|p__Actinobacteria|o__Actinomycetales|c__Actinobacteria|f__Actinomycetaceae|g__Trueperella|s__Trueperella_pyogenes	HC	0.890646	9.21672e-05	9.21672e-05	***
k__Bacteria|p__Actinobacteria|o__Coriobacteriales|c__Coriobacteriia|f__Atopobiaceae|g__Lancefieldella	HC	0.859522	0.00692021	0.00692021	**
k__Bacteria|p__Firmicutes|o__Clostridiales|c__Clostridia|f__Lachnospiraceae|g__Lachnospiraceae_unclassified|s__Lachnospiraceae_bacterium_oral_taxon_096	HC	0.848975	0.00102624	0.00102624	**
k__Bacteria|p__Actinobacteria|o__Coriobacteriales|c__Coriobacteriia|f__Atopobiaceae|g__Lancefieldella|s__Lancefieldella_parvula	HC	0.802931	0.00874845	0.00874845	**
k__Bacteria|p__Firmicutes|o__Lactobacillales|c__Bacilli|f__Aerococcaceae|g__Abiotrophia|s__Abiotrophia_sp_HMSC24B09	HC	0.751335	0.00438198	0.00438198	**
k__Bacteria|p__Firmicutes|o__Clostridiales|c__Clostridia|f__Eubacteriaceae|g__Intestinibacillus|s__Intestinibacillus_sp_Marseille_P6563	HC	0.590661	0.00229231	0.00229231	**
k__Bacteria|p__Firmicutes|o__Clostridiales|c__Clostridia|f__Eubacteriaceae|g__Intestinibacillus	HC	0.583467	0.00735278	0.00735278	**
k__Bacteria|p__Firmicutes|o__Clostridiales|c__Clostridia|f__Christensenellaceae|g__Christensenella|s__Christensenella_sp_NSJ_35	HC	0.541044	0.00442352	0.00442352	**
k__Bacteria|p__Firmicutes|o__Clostridiales|c__Clostridia|f__Lachnospiraceae|g__Blautia|s__Blautia_coccoides	HC	0.460553	5.16979e-06	5.16979e-06	***

## Sheet: table S4
table S4 GMM modules with significant differences between groups
Row.names	anno	P_value	statistic	effect_size	mean_abun_HC	mean_abun_MDD	mean_abun_all	mean_rank_HC	mean_rank_MDD	mean_occ_HC	mean_occ_MDD	mean_occ_all	enrichment	Qvalue
MF0083	succinate consumption	0.00000331394954393239	4.65275158839791	0.409651935291293	0.00000975559948899371	0.0000322158569769737	0.000022987999249354	46.8301886792453	77.6710526315789	0.584905660377358	0.842105263157895	0.736434108527132	HC<MDD	0.000341337
MF0073	pyruvate:ferredoxin oxidoreductase	0.000031492020923615	-4.16479345767678	-0.366689617447055	0.000248699183113208	0.000143590799440789	0.000186774864050388	81.4150943396226	53.5526315789474	1	1	1	MDD<HC	0.00110413
MF0041	valine degradation I	0.0000321590523476127	-4.16000633875991	-0.36626813512815	0.000366773794379155	0.00028064920902971	0.000316033728591885	81.3962264150943	53.5657894736842	1	1	1	MDD<HC	0.00110413
MF0025	tryptophan degradation	0.0000457321856436184	4.07882483970376	0.359120502686064	0.0000370636798679245	0.0000945019877723684	0.0000709033031294574	48.9245283018868	76.2105263157895	0.886792452830189	1	0.953488372093023	HC<MDD	0.0011776
MF0094	propionate production II	0.0000621390890752794	-4.00693053550352	-0.352790562156789	0.000213343388679245	0.000119388397828947	0.000157990060736434	80.7924528301887	53.9868421052632	1	0.934210526315789	0.961240310077519	MDD<HC	0.00120462
MF0002	fructan degradation	0.0000701718745914045	-3.97809581991886	-0.350251807009773	0.000694895113207547	0.000469470178947368	0.000562086624806202	80.6792452830189	54.0657894736842	1	1	1	MDD<HC	0.00120462
MF0076	4-aminobutyrate degradation	0.000143542287182242	3.80438223069254	0.334957178302234	0.0000139777215754717	0.0000456226547532895	0.0000326212480988372	50.0377358490566	75.4342105263158	0.735849056603774	0.907894736842105	0.837209302325581	HC<MDD	0.00211212
MF0010	sucrose degradation I	0.000193947694423436	-3.72916563624162	-0.328334726426731	0.00056074435	0.000373197917039474	0.000450251877868217	79.6981132075472	54.75	1	1	1	MDD<HC	0.00249708
MF0036	isoleucine degradation	0.000542802381010219	-3.46108697689691	-0.30473171656807	0.000362463980592243	0.000287942652748246	0.000318559942482601	78.6415094339623	55.4868421052632	1	1	1	MDD<HC	0.00621207
MF0040	proline degradation	0.000865808706619207	3.3332492199947	0.293476229675351	0.00000969571379245283	0.000016242320625	0.0000135526294457364	51.8867924528302	74.1447368421053	0.735849056603774	0.921052631578947	0.844961240310077	HC<MDD	0.00891783
MF0052	arginine degradation II	0.00105908616943152	3.27674358496274	0.288501185917712	0.00000994845702106918	0.000032478862029386	0.0000232221840027132	52.1320754716981	73.9736842105263	0.69811320754717	0.881578947368421	0.806201550387597	HC<MDD	0.00951727
MF0058	lysine degradation II	0.00110880777078076	3.26375218594131	0.287357357013426	0.0000144696141886792	0.0000527168578684211	0.0000370028740310078	52.1509433962264	73.9605263157895	0.811320754716981	0.907894736842105	0.868217054263566	HC<MDD	0.00951727
MF0007	lactose and galactose degradation	0.00122130582485312	-3.23625069441284	-0.284935985699272	0.0000604158595581761	0.000040759581131652	0.0000488354164541774	77.7547169811321	56.1052631578947	0.924528301886792	0.973684210526316	0.953488372093023	MDD<HC	0.0096765
MF0020	ribose degradation	0.00151669159633254	3.17386427763284	0.279443167979636	0.0000833354202641509	0.000158238280657895	0.00012746423724031	52.4905660377358	73.7236842105263	0.962264150943396	1	0.984496124031008	HC<MDD	0.0111585
MF0082	putrescine degradation	0.00165625539941574	3.14822231572315	0.2771855191193	0.0000134014347660377	0.0000263706307493421	0.0000210422013918605	52.6698113207547	73.5986842105263	0.641509433962264	0.855263157894737	0.767441860465116	HC<MDD	0.011373
MF0077	formate conversion	0.00238540019571113	3.03990548392442	0.267648753846549	0.00000852904223899371	0.0000137307227894737	0.0000115935982222222	53.0188679245283	73.3552631578947	0.943396226415094	0.973684210526316	0.961240310077519	HC<MDD	0.015356
MF0079	lactate consumption I	0.00300111890047873	2.97006578452379	0.261499711183069	0.0000146932411886792	0.0000402206456842105	0.0000297326422868217	53.5283018867925	73	0.547169811320755	0.736842105263158	0.65891472868217	HC<MDD	0.0181832
MF0017	galactose degradation	0.00326432242106545	-2.94407813387497	-0.259211626126367	0.000599892041433962	0.000496833456171053	0.000539175355542636	76.6037735849057	56.9078947368421	1	1	1	MDD<HC	0.0186792
MF0089	butyrate production II	0.00352549608467015	-2.92015886401684	-0.257105651843843	0.000145431058849057	0.0000851504918453947	0.000109916926350775	76.5094339622642	56.9736842105263	0.981132075471698	0.973684210526316	0.976744186046512	MDD<HC	0.0190112
MF0028	aspartate degradation I	0.00369149426025453	-2.90578118254001	-0.255839767575129	0.000467079452830189	0.000361628180263158	0.000404953121705426	76.4528301886792	57.0131578947368	1	1	1	MDD<HC	0.0190112
MF0031	glutamate degradation II	0.00404435910828124	2.87707455290839	0.253312289767458	0.0000182037701698113	0.0000327691418026316	0.0000267849193488372	53.6603773584906	72.9078947368421	0.943396226415094	1	0.976744186046512	HC<MDD	0.0198366
MF0101	nitrate reduction (dissimilatory)	0.00565819399113327	2.76935216381689	0.243827862256741	0.000299697969245283	0.000385248190789474	0.000350099650155039	54.0849056603774	72.6118421052632	0.981132075471698	0.986842105263158	0.984496124031008	HC<MDD	0.0264906
MF0072	pyruvate dehydrogenase complex	0.00631326355985108	2.73344490153269	0.240666404094561	0.0000426814491844864	0.000065970185154386	0.0000564019447946598	54.2264150943396	72.5131578947368	0.981132075471698	1	0.992248062015504	HC<MDD	0.0282724
MF0033	alanine degradation I	0.00709537680635994	2.69474470056242	0.237259041392635	0.0000871058501792453	0.000127472322835526	0.000110887648023256	54.4528301886792	72.3552631578947	0.660377358490566	0.828947368421053	0.75968992248062	HC<MDD	0.030451
MF0069	NADH:ferredoxin oxidoreductase	0.0106659408398669	2.55587288708463	0.225032059988675	0.00000585096354716981	0.0000199615091171053	0.0000141641531852713	55.0188679245283	71.9605263157895	0.660377358490566	0.789473684210526	0.736434108527132	HC<MDD	0.0439437
MF0013	allose degradation	0.0159892197693321	2.41164263678641	0.212333294529212	0.000129214353367925	0.000190571184243421	0.000165362563806202	55.8301886792453	71.3947368421053	0.452830188679245	0.684210526315789	0.589147286821705	HC<MDD	0.0633419
MF0012	trehalose degradation	0.0183711406782805	2.36044553000252	0.207825640622299	0.0000276968566037736	0.0000827574315526316	0.0000601356449457364	55.6981132075472	71.4868421052632	0.905660377358491	0.947368421052632	0.930232558139535	HC<MDD	0.0700825
MF0063	glyoxylate bypass	0.030665674270565	-2.16377775042518	-0.190510008144907	0.000842339770529874	0.000748897879268421	0.0007872887338177	73.5283018867924	59.0526315789474	1	1	1	MDD<HC	0.112806
MF0102	sulfate reduction (dissimilatory)	0.0317780876632843	-2.14958463698107	-0.189260374185362	0.000429270746990566	0.000364839452774123	0.000391311224816537	73.4716981132076	59.0921052631579	0.962264150943396	0.934210526315789	0.945736434108527	MDD<HC	0.112867
MF0001	arabinoxylan degradation	0.0341496584267396	-2.12069368017335	-0.186716667274765	0.000936002547169811	0.000694712906578947	0.000793847410077519	73.3584905660377	59.1710526315789	1	1	1	MDD<HC	0.117247
MF0055	arginine degradation V	0.0397760031624611	2.05846113425404	0.181237397129004	0.000102634066792453	0.000152440827675439	0.000131977584832041	56.8867924528302	70.6578947368421	0.981132075471698	1	0.992248062015504	HC<MDD	0.132159
MF0035	glycine degradation	0.0446224269496498	2.01058994508534	0.177022573939958	0.000263413145493711	0.000318151458342105	0.00029566207399354	57.0754716981132	70.5263157894737	1	1	1	HC<MDD	0.143628
MF0039	methionine degradation II	0.0493219259214591	-1.96821022150031	-0.17329124733593	0.0000320451296792453	0.0000252545886973684	0.0000280445008837209	72.6981132075472	59.6315789473684	0.811320754716981	0.710526315789474	0.751937984496124	MDD<HC	0.153944

## Sheet: table S5
table S5 Species involved in energy metabolic pathways obtained based on HUMAnN3 analysis
pathway	path_P_value	species
PWY66-429: fatty acid biosynthesis initiation (mitochondria)	0.0461701	s__Anaerostipes_hadrus
PWY66-429: fatty acid biosynthesis initiation (mitochondria)	0.0461701	s__Blautia_coccoides
PWY66-429: fatty acid biosynthesis initiation (mitochondria)	0.0461701	s__Blautia_obeum
PWY66-429: fatty acid biosynthesis initiation (mitochondria)	0.0461701	s__Blautia_sp_AF19_10LB
PWY66-429: fatty acid biosynthesis initiation (mitochondria)	0.0461701	s__Blautia_wexlerae
PWY66-429: fatty acid biosynthesis initiation (mitochondria)	0.0461701	s__Catabacter_hongkongensis
PWY66-429: fatty acid biosynthesis initiation (mitochondria)	0.0461701	s__Clostridium_disporicum
PWY66-429: fatty acid biosynthesis initiation (mitochondria)	0.0461701	s__Clostridium_perfringens
PWY66-429: fatty acid biosynthesis initiation (mitochondria)	0.0461701	s__Dorea_formicigenerans
PWY66-429: fatty acid biosynthesis initiation (mitochondria)	0.0461701	s__Dorea_longicatena
PWY66-429: fatty acid biosynthesis initiation (mitochondria)	0.0461701	s__Eggerthella_lenta
PWY66-429: fatty acid biosynthesis initiation (mitochondria)	0.0461701	s__Enterococcus_avium
PWY66-429: fatty acid biosynthesis initiation (mitochondria)	0.0461701	s__Escherichia_coli
PWY66-429: fatty acid biosynthesis initiation (mitochondria)	0.0461701	s__Eubacterium_ramulus
PWY66-429: fatty acid biosynthesis initiation (mitochondria)	0.0461701	s__Eubacterium_ventriosum
PWY66-429: fatty acid biosynthesis initiation (mitochondria)	0.0461701	s__Faecalibacterium_prausnitzii
PWY66-429: fatty acid biosynthesis initiation (mitochondria)	0.0461701	s__Flavonifractor_plautii
PWY66-429: fatty acid biosynthesis initiation (mitochondria)	0.0461701	s__Fusicatenibacter_saccharivorans
PWY66-429: fatty acid biosynthesis initiation (mitochondria)	0.0461701	s__Fusobacterium_mortiferum
PWY66-429: fatty acid biosynthesis initiation (mitochondria)	0.0461701	s__Haemophilus_parainfluenzae
PWY66-429: fatty acid biosynthesis initiation (mitochondria)	0.0461701	s__Hungatella_hathewayi
PWY66-429: fatty acid biosynthesis initiation (mitochondria)	0.0461701	s__Intestinibacter_bartlettii
PWY66-429: fatty acid biosynthesis initiation (mitochondria)	0.0461701	s__Klebsiella_pneumoniae
PWY66-429: fatty acid biosynthesis initiation (mitochondria)	0.0461701	s__Ruminococcus_bicirculans
PWY66-429: fatty acid biosynthesis initiation (mitochondria)	0.0461701	s__Staphylococcus_aureus
PWY66-429: fatty acid biosynthesis initiation (mitochondria)	0.0461701	s__Streptococcus_anginosus
PWY66-429: fatty acid biosynthesis initiation (mitochondria)	0.0461701	s__Streptococcus_constellatus
PWY66-429: fatty acid biosynthesis initiation (mitochondria)	0.0461701	s__Streptococcus_gordonii
PWY66-429: fatty acid biosynthesis initiation (mitochondria)	0.0461701	s__Streptococcus_mutans
PWY66-429: fatty acid biosynthesis initiation (mitochondria)	0.0461701	s__Streptococcus_oralis
PWY66-429: fatty acid biosynthesis initiation (mitochondria)	0.0461701	s__Streptococcus_parasanguinis
PWY66-429: fatty acid biosynthesis initiation (mitochondria)	0.0461701	s__Turicibacter_sanguinis
PWY66-429: fatty acid biosynthesis initiation (mitochondria)	0.0461701	s__Veillonella_atypica
PWY66-429: fatty acid biosynthesis initiation (mitochondria)	0.0461701	s__Veillonella_parvula
PWY66-429: fatty acid biosynthesis initiation (mitochondria)	0.0461701	s__Weissella_cibaria
PWY66-429: fatty acid biosynthesis initiation (mitochondria)	0.0461701	s__Weissella_confusa
PWY66-409: superpathway of purine nucleotide salvage	0.024912	s__Clostridium_perfringens
PWY66-409: superpathway of purine nucleotide salvage	0.024912	s__Escherichia_coli
PWY66-409: superpathway of purine nucleotide salvage	0.024912	s__Klebsiella_pneumoniae
PWY66-430: myristate biosynthesis (mitochondria)	0.00475	s__Escherichia_coli
PWY66-430: myristate biosynthesis (mitochondria)	0.00475	s__Klebsiella_pneumoniae
PWY-7942: 5-oxo-L-proline metabolism	0.00190276	s__Escherichia_coli
PWY-7942: 5-oxo-L-proline metabolism	0.00190276	s__Klebsiella_pneumoniae

## Sheet: table S6
table S6 Enzymes associated with energy metabolism produced by the gut microbiota
Row.names	anno	P_value	statistic	effect_size	mean_abun_HC	mean_abun_MDD	mean_abun_all	mean_rank_HC	mean_rank_MDD	mean_occ_HC	mean_occ_MDD	mean_occ_all	enrichment
6.2.1.5	Succinate--CoA ligase (ADP-forming)	0.00794360596987944	2.65685099886277	0.233922686992087	0.000486232669811321	0.000767177528947368	0.00065175057131783	54.5283018867925	72.3026315789474	1	1	1	HC<MDD
1.1.5.4	Malate dehydrogenase (quinone)	0.0010016387544688	3.29246054557496	0.289884987139283	0.0000356835553018868	0.000126425092210526	0.0000891436855736434	52.0283018867925	74.0460526315789	0.830188679245283	0.960526315789474	0.906976744186046	HC<MDD
1.1.1.27	L-lactate dehydrogenase	0.0397760031624611	-2.05846113425404	-0.181237397129004	0.00115087452830189	0.000947234114473684	0.00103090033100775	73.1132075471698	59.3421052631579	1	1	1	MDD<HC
4.2.1.3	Aconitate hydratase	0.0147264567603173	2.44143064760363	0.214955982641377	0.000717448169811321	0.000922146671052632	0.000838045736434109	55.377358490566	71.7105263157895	1	1	1	HC<MDD
6.3.4.5	Argininosuccinate synthase	0.137173237827339	1.48879398314653	0.13108100117935	0.00129572675471698	0.00143879964473684	0.00138001775968992	59.1320754716981	69.0921052631579	1	1	1	HC<=MDD
2.1.3.3	Ornithine carbamoyltransferase	0.543210719179107	0.610358514929393	0.0537390707653145	0.00155166258490566	0.00162181423684211	0.00159299224031008	62.5943396226415	66.6776315789474	1	1	1	HC<=MDD
3.5.3.1	Arginase	0.703517926915516	0.382969513349589	0.0337185855123729	0.000241912057924528	0.000283580820394737	0.00026646109627907	63.4905660377358	66.0526315789474	1	1	1	HC<=MDD
4.3.2.1	Argininosuccinate lyase	0.750224460788844	0.320736967430281	0.0282393153666123	0.00174427075471698	0.00172133573684211	0.00173075865116279	63.7358490566038	65.8815789473684	1	1	1	MDD<=HC
3.5.3.6	Arginine deiminase	0.459536749407545	-0.742003432114829	-0.0653297594302225	0.0000917538071698113	0.000104486453552632	0.0000992552112403101	67.9245283018868	62.9605263157895	1	1	1	HC<=MDD
1.14.13.39	Nitric-oxide synthase (NADPH)	0.330665526377847	0.975188055363624	0.0858605207182825	0.0000177356528867925	0.0000275107729473684	0.0000234946383488372	61.188679245283	67.6578947368421	0.679245283018868	0.789473684210526	0.744186046511628	HC<=MDD
1.1.1.41	Isocitrate dehydrogenase (NAD(+))	0.0589563884146917	1.8909119721636	0.166485515967341	0.0000277586298113208	0.0000421147466842105	0.0000362164971162791	57.5471698113208	70.1973684210526	1	1	1	HC<=MDD
1.2.7.3	2-oxoglutarate synthase	0.921820538991158	0.100534415063121	0.00885156168592412	0.0000584002930754717	0.0000587327792763158	0.0000585961764186047	64.6037735849057	65.2763157894737	0.962264150943396	0.947368421052632	0.953488372093023	HC<=MDD
2.8.3.18	Succinyl-CoA:acetate CoA-transferase	0.696111694830453	-0.398545522171708	-0.03508997662081	0.000000156932452830189	0.00000000632917105263158	0.0000000682049379844961	65.4716981132076	64.6710526315789	0.0377358490566038	0.0263157894736842	0.0310077519379845	MDD<=HC
1.3.5.1	Succinate dehydrogenase (quinone)	0.0722462618292559	1.79995671274307	0.158477351908153	0.000296642420754717	0.000380539578947368	0.000346070203875969	57.9056603773585	69.9473684210526	1	1	1	HC<=MDD
4.2.1.2	Fumarate hydratase	0.868821509272241	-0.167549162090445	-0.0147518811616631	0.00163796779245283	0.00172431519736842	0.00168883913178295	65.6603773584906	64.5394736842105	1	1	1	HC<=MDD
1.1.1.37	Malate dehydrogenase	0.664844590375475	0.435627821435158	0.0383548910203242	0.000624065596226415	0.000652936668421053	0.000641074910077519	63.2830188679245	66.1973684210526	1	1	1	HC<=MDD
2.3.3.1	Citrate (Si)-synthase	0.0699978616422996	1.81431806949368	0.159741798864867	0.000227229164150943	0.000265622057894737	0.000249848233333333	57.8490566037736	69.9868421052632	1	1	1	HC<=MDD
2.3.3.5	2-methylcitrate synthase	0.48310775164862	0.70370648077987	0.0619579008789852	0.0000524478477358491	0.0000926688935526316	0.000076143967751938	62.2264150943396	66.9342105263158	0.981132075471698	1	0.992248062015504	HC<=MDD

## Sheet: table S7
table S7 Relative abundance of gut microbiota species associated with four enzymatic reactions in energy metabolic pathways.
	mean_abun_HC	mean_abun_MDD	U	P-value
1.1.1.27|s__Abiotrophia_sp_HMSC24B09	0	5.67278e-09	2310	0.216113
1.1.1.27|s__Anaerostipes_hadrus	0.000126704	4.95743e-05	1183.5	4.4851e-07
1.1.1.27|s__Blautia_coccoides	3.56549e-08	8.30006e-08	2302.5	0.500991
1.1.1.27|s__Blautia_wexlerae	2.30142e-05	1.13981e-05	1612.5	0.00127513
1.1.1.27|s__Clostridiales_bacterium_KLE1615	4.57483e-06	1.55554e-06	1535	0.000308041
1.1.1.27|s__Clostridium_disporicum	1.27605e-06	2.45647e-07	2046.5	0.0106424
1.1.1.27|s__Clostridium_perfringens	3.12031e-08	4.35944e-08	2272	0.301854
1.1.1.27|s__Dorea_formicigenerans	1.69649e-05	7.52501e-06	1360.5	1.3935e-05
1.1.1.27|s__Dorea_longicatena	2.52404e-05	1.83061e-05	1807	0.0164152
1.1.1.27|s__Escherichia_coli	3.9955e-07	1.39002e-05	1752	0.00420454
1.1.1.27|s__Eubacterium_ramulus	8.03233e-06	6.17106e-06	1889.5	0.0369159
1.1.1.27|s__Eubacterium_ventriosum	7.43721e-06	3.01539e-06	1621.5	0.000902788
1.1.1.27|s__Flavonifractor_plautii	1.10697e-06	3.60583e-06	1444.5	6.57862e-05
1.1.1.27|s__Fusicatenibacter_saccharivorans	3.18849e-05	1.23076e-05	1401	3.71753e-05
1.1.1.27|s__Hungatella_hathewayi	1.6318e-06	2.12162e-06	1553	0.00028229
1.1.1.27|s__Intestinibacter_bartlettii	4.25882e-06	4.9865e-07	1637	0.000442474
1.1.1.27|s__Klebsiella_pneumoniae	5.92935e-07	3.36992e-06	1977.5	0.0318669
1.1.1.27|s__Lachnospiraceae_bacterium_oral_taxon_096	1.39752e-08	0	2330.5	0.251191
1.1.1.27|s__Roseburia_faecis	6.94658e-05	3.20503e-05	1913	0.0477541
1.1.1.27|s__Ruthenibacterium_lactatiformans	2.00513e-06	4.56878e-06	1740	0.00400708
1.1.1.27|s__Streptococcus_anginosus	1.51109e-08	5.83897e-08	2185.5	0.120376
1.1.1.27|s__Streptococcus_gordonii	1.75689e-08	2.19329e-07	1872	0.000676815
1.1.1.27|s__Streptococcus_mutans	1.35981e-08	1.54542e-07	2199	0.0716167
1.1.1.27|s__Streptococcus_oralis	3.01088e-07	3.26544e-07	2288	0.684717
1.1.1.27|s__Streptococcus_parasanguinis	3.22169e-07	6.50198e-07	1887.5	0.0280308
1.1.1.27|s__Veillonella_parvula	1.30623e-07	1.2943e-07	2183	0.227248
1.1.1.27|s__Weissella_confusa	2.73756e-08	1.14688e-07	2139.5	0.129871
1.1.5.4|s__Escherichia_coli	2.13983e-05	9.61064e-05	1506	0.00022636
1.1.5.4|s__Klebsiella_pneumoniae	2.63109e-06	1.52933e-05	1825	0.00696214
4.2.1.3|s__Anaerostipes_hadrus	4.77164e-05	1.83772e-05	1180	4.12777e-07
4.2.1.3|s__Escherichia_coli	5.45845e-05	0.000235657	1546	0.000444825
4.2.1.3|s__Klebsiella_pneumoniae	5.54268e-06	2.81841e-05	1866	0.0131029
4.2.1.3|s__Megamonas_funiformis	4.53578e-05	4.56564e-05	2258	0.551219
4.2.1.3|s__Streptococcus_anginosus	1.38172e-08	7.13351e-08	2227	0.272509
4.2.1.3|s__Streptococcus_gordonii	1.68168e-08	1.86103e-07	1876	0.000747592
4.2.1.3|s__Streptococcus_mutans	9.55382e-09	1.85241e-07	2167.5	0.0435085
6.2.1.5|s__Bilophila_wadsworthia	5.61253e-06	1.50741e-05	1625	0.00117682
6.2.1.5|s__Escherichia_coli	6.41663e-05	0.000263259	1485.5	0.000160891
6.2.1.5|s__Haemophilus_parainfluenzae	3.87964e-06	2.01054e-06	1921.5	0.021746
6.2.1.5|s__Klebsiella_pneumoniae	2.85106e-06	1.85478e-05	1885.5	0.0170805
6.2.1.5|s__Megamonas_funiformis	5.80653e-05	4.40122e-05	2256	0.544132

## Sheet: table S8
table S8 Mediation analysis results for cognitive function and symptoms
energy metabolites	a	b	c	c'	indirect effect (95% CI)	proportion_mediated
CRT
s__Clostridium_disporicum+L-Cystine	138.52	0.003**	3.211**	2.784***	0.426 (0.008-2.250)*	0.132669
s__Clostridium_disporicum+AMP	7.978	0.043***	3.211**	2.864***	0.346 (0.082-1.200)**	0.107755
s__Clostridium_disporicum+Uracil	116.63	0.004***	3.211**	2.791**	0.419 (0.044-1.830)*	0.130489
s__Eubacterium_ramulus+AMP	11.087*	0.040**	2.055***	1.609***	0.446 (0.088-0.980)*	0.217032
s__Turicibacter_sanguinis+Arginine	-2138.4	-0.0001*	3.176*	2.874	0.302 (0.020-2.470)*	0.0950882
s__Weissella_confusa+L-citrulline	3537.84*	-0.0004*	-5.786*	-4.470	-1.316 (-4.298--0.020)*	0.227446
s__Weissella_confusa+Adenine	-9.672	0.190***	-5.786*	-3.946	-1.840 (-4.153--0.360)*	0.318009
1-Back
s__Dorea_formicigenerans+L-citrulline	-493.31*	-0.0002	0.558**	0.448*	0.110 (0.004-0.340)*	0.197133
s__Dorea_formicigenerans+L-Cystine	88.56**	0.002**	0.558**	0.37	0.188 (0.020-0.550)*	0.336918
s__Dorea_formicigenerans+AMP	6.555*	0.019*	0.558**	0.435	0.122 (0.006-0.370)*	0.218638
s__Dorea_formicigenerans+Cyclic-AMP	0.228**	0.568	0.558**	0.428*	0.130 (0.003-0.420)*	0.232975
DSST
s__Blautia_wexlerae+Lactate	-26.77*	-0001**	0.055*	0.039	0.015 (0.003-0.040)*	0.272727
s__Fusicatenibacter_saccharivorans+L-citrulline	-95.81**	-0.0003*	0.095**	0.066*	0.029 (0.004-0.060)*	0.305263
s__Fusicatenibacter_saccharivorans+L-Cystine	13.911**	0.003***	0.095**	0.055	0.040 (0.013-0.080)**	0.421053
s__Fusicatenibacter_saccharivorans+Arginine	-246.35**	-0.0001*	0.095**	0.064	0.031 (0.005-0.070)*	0.326316
s__Fusicatenibacter_saccharivorans+AMP	0.940*	0.032**	0.095**	0.066*	0.030 (0.012-0.060)***	0.315789
s__Fusicatenibacter_saccharivorans+Adenine	0.329**	0.136***	0.095**	0.051	0.044 (0.016-0.090)***	0.463158
s__Fusicatenibacter_saccharivorans+Isocitric-acid	-1.300***	-0.026*	0.095**	0.061	0.034 (0.006-0.080)*	0.357895
s__Fusicatenibacter_saccharivorans+Lactate	-49.91**	-0.0005*	0.095**	0.068*	0.027 (0.006-0.060)*	0.284211
s__Streptococcus_anginosus+L-Cystine	-1369.70*	0.003***	-13.021*	-9.087	-3.934 (-11.975--1.340)***	0.302127
s__Streptococcus_anginosus+Adenine	-27.771*	0.136***	-13.021*	-9.241	-3.780 (-9.332--0.350)*	0.2903
Objective test composite score
s__Clostridium_disporicum+L-Cystine	138.52	0.003***	1.694***	1.315*	0.379 (0.008-2.130)*	0.223731
s__Clostridium_disporicum+AMP	7.978	0.031***	1.694***	1.446***	0.249 (0.069-0.730)***	0.146989
s__Clostridium_disporicum+Uracil	116.63	0.003***	1.694***	1.381*	0.313 (0.030-1.270)*	0.18477
s__Dorea_formicigenerans+L-citrulline	-493.31*	-0.0003**	0.618**	0.456*	0.163 (0.026-0.400)*	0.263754
s__Dorea_formicigenerans+L-Cystine	88.56**	0.003***	0.618**	0.382	0.236 (0.064-0.630)*	0.381877
s__Dorea_formicigenerans+Arginine	-1102.8*	-0.0001*	0.618**	0.497*	0.121 (0.005-0.340)*	0.195793
s__Dorea_formicigenerans+AMP	6.555*	0.030***	0.618**	0.424	0.195 (0.070-0.440)***	0.315534
s__Dorea_formicigenerans+Cyclic-AMP	0.228**	1.028***	0.618**	0.384	0.234 (0.054-0.680)**	0.378641
s__Dorea_formicigenerans+Isocitric-acid	-6.324**	-0.024*	0.618**	0.466*	0.152 (0.024-0.420)*	0.245955
s__Dorea_formicigenerans+Lactate	-348.93**	-0.0005**	0.618**	0.433*	0.186 (0.050-0.440)***	0.300971
s__Eubacterium_ramulus+L-citrulline	-787.34*	-0.0003**	1.295***	1.041**	0.254 (0.018-0.650)*	0.196139
s__Eubacterium_ramulus+AMP	11.087*	0.029***	1.295***	0.974**	0.321 (0.094-0.660)***	0.247876
s__Eubacterium_ramulus+Isocitric-acid	-9.807*	-0.023*	1.295***	1.065*	0.230 (0.023-0.610)*	0.177606
s__Eubacterium_ramulus+Lactate	-630.84	-0.0005**	1.295***	0.973**	0.322 (0.083-0.700)**	0.248649
PDQ-5-D
s__Anaerostipes_hadrus+Lysine	-138.65**	-0.0003***	0.110***	0.068*	0.042 (0.019-0.090)***	0.381818
s__Anaerostipes_hadrus+L-citrulline	-62.94***	-0.001***	0.110***	0.049	0.060 (0.034-0.130)***	0.545455
s__Anaerostipes_hadrus+L-Cystine	7.326*	0.007***	0.110***	0.061*	0.049 (0.017-0.110)**	0.445455
s__Anaerostipes_hadrus+Arginine	-148.01**	-0.0003***	0.110***	0.070*	0.039 (0.018-0.090)***	0.354545
s__Anaerostipes_hadrus+L-Glutamic-acid	-502.1	-0.00005***	0.110***	0.083***	0.027 (0.004-0.070)*	0.245455
s__Anaerostipes_hadrus+Cyclic-AMP	0.009	3.101***	0.110***	0.082***	0.028 (0.007-0.045)**	0.2545
s__Anaerostipes_hadrus+Uracil	4.949	0.006***	0.110***	0.079***	0.030 (0.006-0.090)**	0.272727
s__Anaerostipes_hadrus+Adenine	0.165*	0.303***	0.110***	0.060*	0.050 (0.016-0.130)*	0.454545
s__Anaerostipes_hadrus+Isocitric-acid	-0.737***	-0.104***	0.110***	0.033	0.077 (0.046-0.150)***	0.7
s__Anaerostipes_hadrus+Lactate	-23.74*	-0.002***	0.110***	0.072**	0.038 (0.013-0.100)**	0.345455
s__Blautia_wexlerae+Cyclic-AMP	0.018*	3.069***	0.126***	0.072**	0.054 (0.003-0.140)*	0.428571
s__Blautia_wexlerae+Lactate	-26.77*	-0.002***	0.126***	0.083**	0.042 (0.012-0.080)***	0.333333
s__Blautia_wexlerae+D(+)-Glucose	835.3*	0.00004***	0.126***	0.092*	0.034 (0.008-0.070)**	0.269841
s__Dorea_formicigenerans+Lysine	-1338.7**	-0.0003***	1.511***	1.121*	0.390 (0.118-0.780)***	0.258107
s__Dorea_formicigenerans+L-citrulline	-493.31*	-0.001***	1.511***	1.052***	0.460 (0.092-0.990)*	0.304434
s__Dorea_formicigenerans+L-Cystine	88.56**	0.006***	1.511***	0.941*	0.571 (0.135-1.360)*	0.377895
s__Dorea_formicigenerans+Arginine	-1102.8*	-0.0003***	1.511***	1.221**	0.291 (0.038-0.690)*	0.192588
s__Dorea_formicigenerans+L-Glutamic-acid	-5811*	-0.00005***	1.511***	1.214*	0.298 (0.066-0.760)**	0.19722
s__Dorea_formicigenerans+AMP	6.555*	0.054***	1.511***	1.160**	0.351 (0.117-0.790)***	0.232296
s__Dorea_formicigenerans+Cyclic-AMP	0.228**	2.978***	1.511***	0.832*	0.679 (0.192-1.830)***	0.449371
s__Dorea_formicigenerans+Isocitric-acid	-6.324**	-0.100***	1.511***	0.880**	0.631 (0.192-1.450)***	0.417604
s__Dorea_formicigenerans+Lactate	-348.930**	-0.002***	1.511***	0.983*	0.528 (0.247-1.190)***	0.349437
s__Dorea_formicigenerans+D(+)-Glucose	9644**	0.00004**	1.511***	1.145*	0.366 (0.128-0.890)***	0.242224
s__Eubacterium_ramulus+Lysine	-2316.7**	-0.0003***	1.722*	0.986	0.736 (0.208-1.540)***	0.42741
s__Eubacterium_ramulus+L-citrulline	-787.34*	-0.001***	1.722*	0.948	0.774 (0.038-1.690)*	0.449477
s__Eubacterium_ramulus+L-Glutamic-acid	-14022**	-0.00005***	1.722*	0.969	0.753 (0.294-1.430)**	0.437282
s__Eubacterium_ramulus+AMP	11.087*	0.058***	1.722*	1.081*	0.641 (0.251-1.240)***	0.372242
s__Eubacterium_ramulus+Isocitric-acid	-9.807*	-0.105***	1.722*	0.689	1.033 (0.207-1.980)*	0.599884
s__Eubacterium_ramulus+Lactate	-630.84	-0.002	1.722*	0.706	1.016 (0.333-2.060)***	0.590012
s__Flavonifractor_plautii+L-Cystine	-58.25*	0.007***	-1.016*	-0.630	-0.386 (-0.661--0.080)*	0.379921
s__Flavonifractor_plautii+Ornithine	-800.1*	0.0002*	-1.016**	-0.823*	-0.192 (-0.362--0.050)**	0.188976
s__Flavonifractor_plautii+Adenine	-1.352*	0.301***	-1.016*	-0.608	-0.408 (-0.704--0.170)**	0.401575
s__Flavonifractor_plautii+Isocitric-acid	2.56	-0.104***	-1.016**	-0.749*	-0.266 (-0.578--0.020)***	0.261811
s__Fusicatenibacter_saccharivorans+Lysine	-269.76***	-0.0003**	0.256***	0.183***	0.072 (0.029-0.120)***	0.28125
s__Fusicatenibacter_saccharivorans+L-citrulline	-95.81**	-0.0009***	0.256***	0.170***	0.086 (0.038-0.140)*	0.335937
s__Fusicatenibacter_saccharivorans+L-Cystine	13.911**	0.006***	0.256***	0.168***	0.088 (0.031-0.150)**	0.34375
s__Fusicatenibacter_saccharivorans+Arginine	-246.35**	-0.0002**	0.256***	0.197***	0.059 (0.017-0.110)***	0.230469
s__Fusicatenibacter_saccharivorans+L-Glutamic-acid	-1156.8**	-0.00005***	0.256***	0.200***	0.056 (0.019-0.100)***	0.21875
s__Fusicatenibacter_saccharivorans+AMP	0.940*	0.052***	0.256***	0.206***	0.049 (0.020-0.090)***	0.191406
s__Fusicatenibacter_saccharivorans+Cyclic-AMP	0.028*	2.949***	0.256***	0.173***	0.083 (0.007-0.170)*	0.324219
s__Fusicatenibacter_saccharivorans+Adenine	0.329**	0.286***	0.256***	0.162**	0.094 (0.037-0.180)**	0.367188
s__Fusicatenibacter_saccharivorans+Isocitric-acid	-1.300***	-0.097***	0.256***	0.130*	0.126 (0.071-0.190)***	0.492188
s__Fusicatenibacter_saccharivorans+Lactate	-49.91**	-0.001***	0.256***	0.181***	0.074 (0.029-0.140)***	0.289062
s__Weissella_confusa+L-citrulline	3537.84*	-0.001***	-7.280*	-3.803	-3.477 (-11.832--0.310)*	0.47761
s__Weissella_confusa+Adenine	-9.672	0.310***	-7.280*	-4.287	-2.992 (-6.248--0.800)*	0.410989
Thinc-it total scores
s__Blautia_wexlerae+Cyclic-AMP	0.018*	1.482***	0.061*	0.035	0.026 (0.003-0.070)*	0.42623
s__Blautia_wexlerae+Lactate	-26.77*	-0.001***	0.061*	0.04	0.021 (0.004-0.050)*	0.344262
s__Clostridium_disporicum+Lysine	-3058.6	-0.0001	1.764***	1.428	0.337 (0.074-0.870)**	0.191043
s__Clostridium_disporicum+AMP	7.978	0.037***	1.764***	1.469***	0.295 (0.091-0.800)***	0.167234
s__Clostridium_disporicum+Uracil	116.63	0.003***	1.764***	1.366**	0.398 (0.030-1.750)*	0.225624
s__Clostridium_disporicum+Adenine	3.73	0.161***	1.764***	1.165	0.599 (0.031-3.270)*	0.339569
s__Dorea_formicigenerans+Lysine	-1338.7**	-0.0001*	0.797***	0.665***	0.132 (0.017-0.300)**	0.165621
s__Dorea_formicigenerans+L-citrulline	-493.31*	-0.0005***	0.797***	0.575**	0.222 (0.025-0.580)*	0.278545
s__Dorea_formicigenerans+L-Cystine	88.56**	0.003***	0.797***	0.494*	0.303 (0.035-0.750)*	0.380176
s__Dorea_formicigenerans+Arginine	-1102.8*	-0.0001**	0.797***	0.642**	0.155 (0.014-0.380)*	0.194479
s__Dorea_formicigenerans+L-Glutamic-acid	-5811*	-0.00002**	0.797***	0.674*	0.123 (0.014-0.360)*	0.154329
s__Dorea_formicigenerans+AMP	6.555*	0.034***	0.797***	0.571*	0.226 (0.093-0.490)***	0.283563
s__Dorea_formicigenerans+Cyclic-AMP	0.228**	1.418***	0.797***	0.474*	0.323 (0.081-0.880)***	0.40527
s__Dorea_formicigenerans+Isocitric-acid	-6.324**	-0.040***	0.797***	0.549***	0.248 (0.071-0.580)***	0.311167
s__Dorea_formicigenerans+Lactate	-398.93**	-0.0007***	0.797***	0.543*	0.254 (0.103-0.580)***	0.318695
s__Eubacterium_ramulus+Lysine	-2316.7**	-0.0001*	1.380***	1.148**	0.232 (0.043-0.480)*	0.168116
s__Eubacterium_ramulus+L-citrulline	-787.34*	-0.0005***	1.380***	1.022***	0.358 (0.018-0.840)*	0.25942
s__Eubacterium_ramulus+L-Glutamic-acid	-14022**	-0.00002*	1.380***	1.098**	0.282 (0.028-0.600)*	0.204348
s__Eubacterium_ramulus+AMP	11.087*	0.035***	1.380***	0.995**	0.385 (0.136-0.760)***	0.278986
s__Eubacterium_ramulus+Isocitric-acid	-9.807*	-0.040***	1.380***	0.990***	0.390 (0.085-0.840)**	0.282609
s__Eubacterium_ramulus+Lactate	-630.84	-0.0007***	1.380***	0.920***	0.461 (0.145-0.860)***	0.334058
s__Fusicatenibacter_saccharivorans+Lysine	-269.76***	-0.0001	0.108***	0.082*	0.026 (0.003-0.060)*	0.240741
s__Fusicatenibacter_saccharivorans+L-citrulline	-95.81**	-0.0005***	0.108***	0.065	0.043 (0.017-0.070)***	0.398148
s__Fusicatenibacter_saccharivorans+L-Cystine	13.911**	0.003***	0.108***	0.06	0.048 (0.015-0.080)*	0.444444
s__Fusicatenibacter_saccharivorans+Arginine	-246.35**	-0.0001***	0.108***	0.074	0.034 (0.007-0.070)**	0.314815
s__Fusicatenibacter_saccharivorans+L-Glutamic-acid	-1156.8**	-0.00002**	0.108***	0.084*	0.024 (0.006-0.050)**	0.222222
s__Fusicatenibacter_saccharivorans+AMP	0.940*	0.035***	0.108***	0.075	0.033 (0.014-0.050)***	0.305556
s__Fusicatenibacter_saccharivorans+Cyclic-AMP	0.028*	1.447***	0.108***	0.068*	0.041 (0.006-0.090)*	0.37963
s__Fusicatenibacter_saccharivorans+Adenine	0.329**	0.157***	0.108***	0.057	0.051 (0.020-0.100)***	0.472222
s__Fusicatenibacter_saccharivorans+Isocitric-acid	-1.300***	-0.040***	0.108***	0.057	0.051 (0.026-0.090)***	0.472222
s__Fusicatenibacter_saccharivorans+Lactate	-49.91**	-0.0007***	0.108***	0.071*	0.037 (0.015-0.070)***	0.342593
PHQ_9
s__Anaerostipes_hadrus+Adenine	0.15*	-1.89***	-0.78***	-0.49***	-0.28(-0.74--0.06)**	0.361497
s__Anaerostipes_hadrus+AMP	0.4	-0.37***	-0.78***	-0.62***	-0.15(-0.34--0.07)***	0.194781
s__Anaerostipes_hadrus+Arginine	-142.77**	0***	-0.78***	-0.53***	-0.25(-0.53--0.13)***	0.319553
s__Anaerostipes_hadrus+Isocitric-acid	-0.67***	0.57***	-0.78***	-0.39***	-0.38(-0.76--0.2)**	0.496177
s__Anaerostipes_hadrus+L-Glutamic-acid	-474.08	0***	-0.78***	-0.63***	-0.15(-0.36--0.03)*	0.445144
s__Anaerostipes_hadrus+Lactate	-19.81	0.01***	-0.78***	-0.6***	-0.17(-0.47--0.01)*	0.357462
s__Anaerostipes_hadrus+L-citrulline	-61.24***	0.01***	-0.78***	-0.43***	-0.35(-0.77--0.18)***	0.193111
s__Anaerostipes_hadrus+L-Cystine	6.74*	-0.04***	-0.78***	-0.5***	-0.28(-0.65--0.11)*	0.219548
s__Anaerostipes_hadrus+Lysine	-151.2***	0***	-0.78***	-0.46***	-0.32(-0.63--0.15)***	0.406902
s__Anaerostipes_hadrus+Uracil	4.38	-0.03***	-0.78***	-0.66***	-0.12(-0.37--0.01)*	0.151242
s__Blautia_coccoides+Cyclic-AMP	-34.14	-17.98***	1815.02*	1201.14	613.87(105.94-3598.19)*	0.33822
s__Blautia_coccoides+D(+)-Glucose	-1481540.41	0***	1815.02*	1378.3	436.71(110.84-2203.36)*	0.240612
s__Blautia_coccoides+Guanosine	-4155.62	-0.11***	1815.02*	1360.05	454.97(230.13-1821.34)***	0.250671
s__Blautia_coccoides+L-Glutamic-acid	1468101.68	0***	1815.02**	1323.51	491.5(144.05-2316.92)**	0.270798
s__Blautia_obeum+AMP	2.08	-0.4***	-2.5*	-1.67*	-0.83(-3.53--0.08)*	0.333042
s__Blautia_wexlerae+Adenine	0.18*	-1.94***	-0.71*	-0.36*	-0.35(-0.7--0.01)*	0.488431
s__Blautia_wexlerae+D(+)-Glucose	835.29*	0***	-0.71***	-0.48*	-0.24(-0.42--0.07)**	0.331856
s__Blautia_wexlerae+L-Glutamic-acid	-628.4*	0***	-0.71**	-0.51*	-0.2(-0.36--0.07)**	0.495282
s__Blautia_wexlerae+Lactate	-27.79*	0.01***	-0.71***	-0.47*	-0.24(-0.49--0.07)*	0.28582
s__Blautia_wexlerae+L-Cystine	8.38*	-0.04***	-0.71***	-0.36**	-0.35(-0.71--0.05)*	0.341422
s__Blautia_wexlerae+Uracil	5.97	-0.03***	-0.71**	-0.55*	-0.16(-0.38--0.01)*	0.228772
s__Catabacter_hongkongensis+Adenine	-1.27	-2.02***	10.49***	7.92*	2.56(1.08-158.4)**	0.244275
s__Catabacter_hongkongensis+Cyclic-AMP	-0.12	-18.32***	10.49**	8.31*	2.18(0.97-194.68)*	0.207639
s__Catabacter_hongkongensis+Guanosine	-21.23	-0.11***	10.49**	8.07**	2.42(1.34-60.97)**	0.230746
s__Catabacter_hongkongensis+Isocitric-acid	9.62	0.62***	10.49***	4.51**	5.98(2.32-133.17)*	0.570209
s__Catabacter_hongkongensis+L-Cystine	-128.49	-0.04***	10.49**	4.89*	5.59(3.85-171.19)*	0.533381
s__Clostridium_disporicum+AMP	7.78	-0.4***	-11.85*	-8.74	-3.11(-7.96--1.13)***	0.262154
s__Clostridium_disporicum+Arginine	-1593.18	0***	-11.85*	-8.72	-3.13(-7.73--0.14)*	0.264161
s__Clostridium_disporicum+D(+)-Glucose	15862.67	0***	-11.85*	-7.14*	-4.71(-15.9--0.42)*	0.397428
s__Clostridium_disporicum+L-Glutamic-acid	-9717.75	0***	-11.85*	-8.54*	-3.31(-8.35--0.11)*	0.491422
s__Clostridium_disporicum+Lactate	-899.21*	0.01***	-11.85**	-3.69	-8.17(-14.36--3.65)***	0.279269
s__Clostridium_disporicum+L-Cystine	135.07	-0.04***	-11.85***	-6.03	-5.82(-34.71--0.37)*	0.68901
s__Clostridium_disporicum+Lysine	-2994.7*	0***	-11.85*	-4.93	-6.93(-14.23--2.61)*	0.584388
s__Clostridium_disporicum+Uracil	115.61	-0.03***	-11.85**	-8.56*	-3.29(-12.51--0.41)*	0.277295
s__Dorea_formicigenerans+AMP	6.56*	-0.35***	-10.12***	-7.81***	-2.3(-4.64--1.16)***	0.227584
s__Dorea_formicigenerans+Arginine	-1125.2*	0***	-10.12***	-8.15***	-1.96(-4.02--0.61)**	0.194079
s__Dorea_formicigenerans+Cyclic-AMP	0.24**	-16.7***	-10.12***	-6.14***	-3.98(-9.95--1.37)***	0.393043
s__Dorea_formicigenerans+D(+)-Glucose	10024.24**	0***	-10.12***	-7.55***	-2.57(-5.98--1.2)***	0.254072
s__Dorea_formicigenerans+Isocitric-acid	-6.45**	0.56***	-10.12***	-6.51***	-3.61(-7.48--1.4)***	0.356622
s__Dorea_formicigenerans+L-Glutamic-acid	-5753.32*	0***	-10.12***	-8.36***	-1.76(-4.35--0.48)**	0.274732
s__Dorea_formicigenerans+Lactate	-351.14**	0.01***	-10.12***	-7.26***	-2.85(-5.71--1.17)***	0.373065
s__Dorea_formicigenerans+L-citrulline	-498.52*	0.01***	-10.12***	-7.34***	-2.78(-7.33--0.25)*	0.173976
s__Dorea_formicigenerans+L-Cystine	94.35**	-0.04***	-10.12***	-6.34***	-3.77(-9.75--0.81)**	0.281958
s__Dorea_formicigenerans+Lysine	-1281.36**	0***	-10.12***	-7.48***	-2.64(-4.77--1.21)***	0.260886
s__Dorea_formicigenerans+Uracil	87.87**	-0.02***	-10.12***	-7.97***	-2.15(-4.41--0.28)*	0.212311
s__Eggerthella_lenta+Adenine	-3.05	-1.97***	13.87**	7.86	6.01(1.32-11.68)*	0.433478
s__Eggerthella_lenta+Cyclic-AMP	-0.38	-17.89***	13.87**	7.09	6.77(2.23-12.59)***	0.488309
s__Eggerthella_lenta+D(+)-Glucose	-17416.34*	0***	13.87*	8.81	5.05(1.33-10.89)*	0.364382
s__Eggerthella_lenta+L-Cystine	-188.07*	-0.04***	13.87***	5.84	8.02(0.17-15.82)*	0.578553
s__Eggerthella_lenta+Ornithine	-2115.7*	0***	13.87***	9.5*	4.37(0.67-10.42)*	0.315088
s__Eggerthella_lenta+Uracil	-258.56**	-0.03***	13.87**	6.8	7.07(3.05-13.39)**	0.509719
s__Escherichia_coli+Cyclic-AMP	0	-18.25***	0.1*	0.03	0.07(0.04-0.16)**	0.66607
s__Escherichia_coli+D(+)-Glucose	-162.7	0***	0.1*	0.05	0.05(0.01-0.19)*	0.471524
s__Escherichia_coli+Guanosine	-0.3	-0.11***	0.1*	0.07	0.03(0.02-0.08)*	0.329577
s__Escherichia_coli+Isocitric-acid	0.15*	0.62***	0.1*	0.01	0.09(0.03-0.23)***	0.913228
s__Escherichia_coli+L-citrulline	9.89	0.01***	0.1*	0.04	0.06(0.02-0.14)*	0.5867
s__Escherichia_coli+L-Cystine	-1.79	-0.04***	0.1*	0.03	0.08(0.03-0.18)**	0.749677
s__Eubacterium_ramulus+Adenine	2.04	-1.95***	-10.68***	-6.71*	-3.98(-8.82--0.64)*	0.372253
s__Eubacterium_ramulus+AMP	10.4*	-0.38***	-10.68**	-6.74	-3.94(-6.5--2.01)***	0.368837
s__Eubacterium_ramulus+Isocitric-acid	-9.19*	0.6***	-10.68*	-5.19	-5.49(-10.75--2.24)**	0.514024
s__Eubacterium_ramulus+L-Glutamic-acid	-11048.54*	0***	-10.68**	-7.12	-3.57(-7.25--1.42)***	0.441922
s__Eubacterium_ramulus+L-citrulline	-799.05*	0.01***	-10.68**	-5.96	-4.72(-9.1--1.04)**	0.333869
s__Eubacterium_ramulus+Lysine	-1884.08*	0***	-10.68*	-6.5	-4.19(-8.63--1.1)*	0.3919
s__Eubacterium_ventriosum+Adenine	0.82	-1.94***	-4.02*	-2.43	-1.6(-5.09--0.34)*	0.396612
s__Eubacterium_ventriosum+Isocitric-acid	-3.46**	0.59***	-4.02***	-1.97*	-2.05(-3.82--0.25)*	0.510768
s__Eubacterium_ventriosum+L-Glutamic-acid	-3805.08*	0***	-4.02*	-2.8*	-1.22(-2.27--0.41)**	0.304087
s__Eubacterium_ventriosum+Lactate	-147.68	0.01***	-4.02**	-2.73*	-1.29(-2.68--0.28)*	0.32078
s__Faecalibacterium_prausnitzii+L-Glutamic-acid	262.2	0***	0.21*	0.12	0.09(0.01-0.18)*	0.510278
s__Faecalibacterium_prausnitzii+L-citrulline	17.42	0.01***	0.21*	0.1	0.11(0.02-0.24)*	0.643405
s__Faecalibacterium_prausnitzii+L-Cystine	-3.1	-0.04***	0.21*	0.07	0.13(0.01-0.23)*	0.425386
s__Faecalibacterium_prausnitzii+Lysine	45.3*	0***	0.21*	0.1	0.1(0.02-0.26)*	0.502255
s__Faecalibacterium_prausnitzii+Uracil	-3.05	-0.03***	0.21*	0.12	0.09(0-0.18)*	0.412412
s__Flavonifractor_plautii+Adenine	-1.42*	-1.89***	6.89***	4.2**	2.69(1.33-4.49)***	0.390377
s__Flavonifractor_plautii+AMP	-4.61*	-0.37***	6.89***	5.21***	1.69(0.14-4.1)*	0.244521
s__Flavonifractor_plautii+D(+)-Glucose	-5793.89*	0***	6.89***	5.31***	1.59(0.44-3.03)*	0.230104
s__Flavonifractor_plautii+Isocitric-acid	2.84	0.59***	6.89***	5.23***	1.67(0.17-3.75)*	0.241956
s__Flavonifractor_plautii+L-Cystine	-66.06*	-0.04***	6.89***	4.19***	2.71(1.1-4.51)**	0.392611
s__Flavonifractor_plautii+Ornithine	-860.47**	0***	6.89***	5.28***	1.61(0.84-2.7)***	0.234114
s__Flavonifractor_plautii+Uracil	-65.55*	-0.03***	6.89***	5.22***	1.67(0.49-3.41)***	0.242327
s__Fusicatenibacter_saccharivorans+Adenine	0.33**	-1.82***	-1.62***	-1.03***	-0.59(-1.05--0.23)***	0.366415
s__Fusicatenibacter_saccharivorans+AMP	0.93*	-0.35***	-1.62***	-1.3***	-0.32(-0.51--0.19)***	0.20031
s__Fusicatenibacter_saccharivorans+Arginine	-246.36**	0***	-1.62***	-1.22***	-0.4(-0.68--0.16)**	0.246726
s__Fusicatenibacter_saccharivorans+Cyclic-AMP	0.03*	-16.73***	-1.62***	-1.14***	-0.48(-1.05--0.04)*	0.294625
s__Fusicatenibacter_saccharivorans+D(+)-Glucose	1174.21*	0***	-1.62***	-1.31***	-0.31(-0.59--0.08)*	0.189402
s__Fusicatenibacter_saccharivorans+Isocitric-acid	-1.3***	0.54***	-1.62***	-0.92***	-0.71(-1.02--0.41)***	0.435331
s__Fusicatenibacter_saccharivorans+L-Glutamic-acid	-1147.97**	0***	-1.62***	-1.29***	-0.33(-0.56--0.15)***	0.315711
s__Fusicatenibacter_saccharivorans+Lactate	-51.16**	0.01***	-1.62***	-1.21***	-0.41(-0.65--0.16)***	0.347568
s__Fusicatenibacter_saccharivorans+L-citrulline	-94.79**	0.01***	-1.62***	-1.11***	-0.51(-0.82--0.27)***	0.205441
s__Fusicatenibacter_saccharivorans+L-Cystine	14.23**	-0.04***	-1.62***	-1.06***	-0.56(-0.87--0.19)***	0.253838
s__Fusicatenibacter_saccharivorans+Lysine	-262.32***	0***	-1.62***	-1.11***	-0.51(-0.81--0.24)***	0.3161
s__Hungatella_hathewayi+Cyclic-AMP	-0.01	-18.29***	1.05***	0.83***	0.22(0-6.44)*	0.208283
s__Hungatella_hathewayi+Isocitric-acid	0.54	0.62***	1.05***	0.72**	0.34(0.02-5.96)*	0.318818
s__Hungatella_hathewayi+Uracil	-7.14	-0.03***	1.05***	0.85**	0.21(0.07-7.79)**	0.196329
s__Intestinibacter_bartlettii+Adenine	0.25	-2***	-1.3***	-0.81	-0.5(-6.4--0.21)*	0.38191
s__Intestinibacter_bartlettii+Lactate	-87.73*	0.01***	-1.3***	-0.51*	-0.8(-4.01--0.43)*	0.610966
s__Intestinibacter_bartlettii+Lysine	-225.99	0***	-1.3***	-0.78*	-0.52(-5.98--0.15)*	0.401991
s__Klebsiella_pneumoniae+Adenine	-0.27	-2***	0.91***	0.38	0.54(0.31-2.45)***	0.586193
s__Klebsiella_pneumoniae+AMP	-2.2***	-0.41***	0.91***	0.02	0.9(0.13-2.39)*	0.980073
s__Klebsiella_pneumoniae+Cyclic-AMP	-0.02	-18.15***	0.91**	0.52*	0.39(0.22-1.53)**	0.430217
s__Klebsiella_pneumoniae+D(+)-Glucose	-743.65	0***	0.91***	0.69	0.22(0.05-1.57)*	0.244156
s__Klebsiella_pneumoniae+Guanosine	-2.08	-0.11***	0.91***	0.68*	0.23(0.14-1.05)***	0.255005
s__Klebsiella_pneumoniae+Isocitric-acid	0.37	0.62***	0.91***	0.68	0.23(0.03-2.4)*	0.251985
s__Klebsiella_pneumoniae+L-Cystine	-15.19	-0.04***	0.91***	0.26	0.66(0.44-2.02)**	0.719446
s__Klebsiella_pneumoniae+Ornithine	-217.09*	0***	0.91***	0.45	0.46(0.25-1.6)**	0.506149
s__Streptococcus_anginosus+Adenine	-25.56*	-2.02***	59.21*	7.7	51.51(19.75-106.61)**	0.869899
s__Streptococcus_anginosus+Cyclic-AMP	-2.49	-18.24***	59.21*	13.73	45.48(27.11-93.2)***	0.768126
s__Streptococcus_anginosus+Guanosine	-199.89	-0.11***	59.21*	36.87	22.34(11.53-53.13)***	0.377303
s__Streptococcus_anginosus+Isocitric-acid	76.32*	0.62***	59.21*	11.87	47.34(18-84.16)*	0.799458
s__Streptococcus_anginosus+L-Cystine	-1254.79*	-0.04***	59.21*	4.46	54.75(28.66-144.84)***	0.924606
s__Streptococcus_anginosus+Uracil	-1143.69*	-0.03***	59.21*	26.66	32.55(6.55-64.25)*	0.549723
s__Streptococcus_constellatus+Adenine	-168.61*	-1.96***	663.62**	333.78	329.84(138.75-611.69)***	0.497034
s__Streptococcus_constellatus+Arginine	68427.06	0***	663.62***	532.02**	131.59(6.41-264)*	0.198299
s__Streptococcus_constellatus+Cyclic-AMP	-12.35	-17.84***	663.62**	443.28**	220.33(20.55-431.46)*	0.33202
s__Streptococcus_constellatus+Guanosine	-1357.86	-0.11***	663.62***	516.9**	146.72(71.56-257.44)***	0.221095
s__Streptococcus_constellatus+Lactate	22990.79	0.01***	663.62**	460.03*	203.59(4.03-452.87)*	0.478915
s__Streptococcus_constellatus+L-citrulline	53483.89*	0.01***	663.62***	345.8	317.82(84.52-666.05)*	0.689932
s__Streptococcus_constellatus+L-Cystine	-10759.58**	-0.04***	663.62**	205.77	457.85(271.51-777.91)***	0.306782
s__Streptococcus_gordonii+Adenine	-36.55*	-1.96***	139.02***	67.55**	71.46(37.84-141.82)***	0.514054
s__Streptococcus_gordonii+AMP	-154.46**	-0.38***	139.02***	80.23*	58.79(15.8-154.75)***	0.422898
s__Streptococcus_gordonii+Cyclic-AMP	-2.91	-17.8***	139.02***	87.18***	51.84(25.31-107.37)***	0.37287
s__Streptococcus_gordonii+D(+)-Glucose	-264855.24***	0***	139.02***	63.84*	75.18(34.59-144.89)***	0.540761
s__Streptococcus_gordonii+Guanosine	-269.99	-0.11***	139.02***	109.8***	29.22(11.75-57.71)***	0.210158
s__Streptococcus_gordonii+Isocitric-acid	90.84	0.6***	139.02***	84.39***	54.63(19.24-135.76)***	0.392946
s__Streptococcus_gordonii+L-Cystine	-2240.49**	-0.04***	139.02***	43.75	95.27(56.84-164.6)***	0.685312
s__Streptococcus_gordonii+Ornithine	-34486.05***	0***	139.02***	70.51	68.51(32.76-116.67)***	0.492829
s__Streptococcus_mutans+Adenine	-6.72	-2.02***	16.93*	3.34	13.59(6.19-57.93)***	0.802469
s__Streptococcus_mutans+L-Cystine	-453.03	-0.04***	16.93*	-2.96	19.89(14.08-91.27)***	1.17473
s__Streptococcus_oralis+Adenine	-31.55	-2***	90.05*	26.86	63.19(28.48-121.74)**	0.701757
s__Streptococcus_oralis+Cyclic-AMP	-3.36	-18.17***	90.05*	28.95	61.1(26.43-104.41)***	0.678532
s__Streptococcus_oralis+Guanosine	-335.93	-0.11***	90.05*	52.7	37.34(16.15-72.34)***	0.414728
s__Streptococcus_oralis+Isocitric-acid	88.24	0.62***	90.05**	35.67	54.37(15.01-124.31)*	0.603829
s__Streptococcus_oralis+L-citrulline	9155.66	0.01***	90.05*	33.98	56.07(12-118.17)*	0.622678
s__Streptococcus_oralis+L-Cystine	-2169**	-0.04***	90.05*	-5.2	95.24(62.51-144.96)***	1.05773
s__Streptococcus_oralis+Ornithine	-27726.38**	0***	90.05**	30.75	59.3(21.36-106.94)***	0.658545
s__Streptococcus_parasanguinis+Arginine	2109.95	0***	9.71**	5.58	4.13(0.37-11.5)*	0.425315
s__Streptococcus_parasanguinis+Cyclic-AMP	-0.31	-18.14***	9.71***	4.14	5.57(2.26-13.85)***	0.573532
s__Streptococcus_parasanguinis+D(+)-Glucose	-20467.3*	0***	9.71***	3.61	6.1(2.79-11.53)***	0.628244
s__Streptococcus_parasanguinis+Guanosine	-28.88	-0.11***	9.71**	6.49*	3.22(1.6-7.11)***	0.331372
s__Streptococcus_parasanguinis+Isocitric-acid	8.69	0.62***	9.71**	4.36	5.35(0.77-18.13)**	0.551154
s__Streptococcus_parasanguinis+L-citrulline	717.81	0.01***	9.71**	5.32	4.39(0.04-17.29)*	0.451978
s__Streptococcus_parasanguinis+L-Cystine	-193.85*	-0.04***	9.71**	1.28	8.43(4.63-16.21)***	0.868332
s__Streptococcus_parasanguinis+Ornithine	-2638.26**	0***	9.71**	4.09	5.62(1.65-10.89)*	0.578598
s__Veillonella_parvula+Cyclic-AMP	-0.07	-18.16***	2.79*	1.48	1.31(0.07-5)*	0.469152
s__Veillonella_parvula+Guanosine	-7.24	-0.11***	2.79*	1.98	0.81(0.41-2.69)***	0.290973
s__Weissella_cibaria+Adenine	-3.94	-1.98***	19.54*	11.76	7.78(5.02-41.05)*	0.398279
s__Weissella_cibaria+Cyclic-AMP	-0.3	-18.03***	19.54*	14.05	5.5(3.33-33.01)**	0.28121
s__Weissella_cibaria+Guanosine	-24.49	-0.11***	19.54*	16.81*	2.74(1.14-17.52)*	0.139968
s__Weissella_cibaria+L-citrulline	1275.1	0.01***	19.54*	11.85	7.69(3.36-64.77)**	0.393685
s__Weissella_cibaria+L-Cystine	-138.41	-0.04***	19.54*	13.6*	5.94(1.78-33.78)*	0.303856
s__Weissella_confusa+Adenine	-10.39	-1.95***	48.7*	28.45	20.25(7.53-38.41)*	0.415864
s__Weissella_confusa+L-citrulline	3532.01*	0.01***	48.7*	27.82	20.88(1.93-56.84)*	0.428674
s__Weissella_confusa+Uracil	-288.91	-0.03***	48.7*	40.66*	8.04(0.81-20.46)*	0.165022
GAD_7
s__Anaerostipes_hadrus+Adenine	0.15*	-1.13***	-0.43**	-0.27*	-0.17(-0.48--0.02)*	0.611542
s__Anaerostipes_hadrus+AMP	0.4	-0.23***	-0.43***	-0.34***	-0.09(-0.21--0.04)***	0.432624
s__Anaerostipes_hadrus+Arginine	-142.77**	0***	-0.43***	-0.25*	-0.18(-0.35--0.1)***	0.413053
s__Anaerostipes_hadrus+Isocitric-acid	-0.67***	0.35***	-0.43***	-0.2*	-0.23(-0.45--0.11)***	0.298731
s__Anaerostipes_hadrus+L-Glutamic-acid	-474.08	0***	-0.43***	-0.35***	-0.09(-0.22--0.02)*	0.205511
s__Anaerostipes_hadrus+Lactate	-19.81	0.01***	-0.43***	-0.32***	-0.11(-0.35--0.02)*	0.189577
s__Anaerostipes_hadrus+L-citrulline	-61.24***	0***	-0.43***	-0.23*	-0.21(-0.48--0.11)***	0.496084
s__Anaerostipes_hadrus+L-Cystine	6.74*	-0.03***	-0.43***	-0.27**	-0.17(-0.39--0.05)*	0.465824
s__Anaerostipes_hadrus+Lysine	-151.2***	0***	-0.43***	-0.23***	-0.2(-0.44--0.1)***	0.19825
s__Anaerostipes_hadrus+Uracil	4.38	-0.02***	-0.43***	-0.36**	-0.07(-0.22--0.01)*	0.379344
s__Blautia_obeum+AMP	2.08	-0.24***	-2.3*	-1.79*	-0.51(-2.05--0.05)*	0.377132
s__Blautia_wexlerae+Adenine	0.18*	-1.15***	-0.41**	-0.2	-0.21(-0.45--0.02)*	0.422783
s__Blautia_wexlerae+Cyclic-AMP	0.02*	-11.42***	-0.41*	-0.21	-0.2(-0.55-0)*	0.35962
s__Blautia_wexlerae+D(+)-Glucose	835.29*	0***	-0.41**	-0.28*	-0.13(-0.24--0.04)**	0.342422
s__Blautia_wexlerae+L-Glutamic-acid	-628.4*	0***	-0.41**	-0.29*	-0.12(-0.23--0.04)**	0.426063
s__Blautia_wexlerae+Lactate	-27.79*	0.01***	-0.41*	-0.25	-0.16(-0.32--0.05)**	0.217513
s__Blautia_wexlerae+L-Cystine	8.38*	-0.03***	-0.41***	-0.2	-0.21(-0.44--0.05)**	0.316641
s__Clostridium_disporicum+Adenine	3.67	-1.16***	-11.18***	-6.94	-4.24(-21.54--0.26)*	0.307232
s__Clostridium_disporicum+AMP	7.78	-0.24***	-11.18***	-9.28***	-1.9(-5.72--0.61)***	0.377126
s__Clostridium_disporicum+D(+)-Glucose	15862.67	0***	-11.18***	-8.75***	-2.43(-9.98--0.07)*	0.354251
s__Clostridium_disporicum+Lactate	-899.21*	0.01***	-11.18***	-5.97***	-5.21(-9.95--2.24)**	0.259212
s__Clostridium_disporicum+Lysine	-2994.7*	0***	-11.18***	-6.96***	-4.22(-10.24--1.32)*	0.171248
s__Clostridium_disporicum+Uracil	115.61	-0.02***	-11.18***	-9.27***	-1.91(-7.22--0.19)*	0.315412
s__Dorea_formicigenerans+AMP	6.56*	-0.22***	-6.06***	-4.62**	-1.44(-3.11--0.72)***	0.16961
s__Dorea_formicigenerans+Arginine	-1125.2*	0***	-6.06***	-4.65***	-1.41(-3--0.25)**	0.277138
s__Dorea_formicigenerans+Cyclic-AMP	0.24**	-10.85***	-6.06***	-3.48**	-2.58(-6.56--0.93)***	0.269861
s__Dorea_formicigenerans+D(+)-Glucose	10024.24**	0**	-6.06**	-4.72*	-1.34(-3.39--0.29)**	0.373109
s__Dorea_formicigenerans+Isocitric-acid	-6.45**	0.33***	-6.06***	-3.91***	-2.15(-4.65--0.84)***	0.362784
s__Dorea_formicigenerans+L-Glutamic-acid	-5753.32*	0***	-6.06***	-5.07**	-0.99(-2.39--0.26)***	0.23784
s__Dorea_formicigenerans+Lactate	-351.14**	0.01***	-6.06***	-4.15**	-1.91(-4.06--0.81)***	0.232413
s__Dorea_formicigenerans+L-citrulline	-498.52*	0***	-6.06***	-4.43***	-1.64(-4.16--0.3)*	0.221106
s__Dorea_formicigenerans+L-Cystine	94.35**	-0.02***	-6.06***	-3.78**	-2.29(-5.7--0.68)**	0.211585
s__Dorea_formicigenerans+Lysine	-1281.36**	0***	-6.06**	-4.38*	-1.68(-3.27--0.63)***	0.280977
s__Dorea_formicigenerans+Uracil	87.87**	-0.01**	-6.06***	-4.78***	-1.28(-2.73--0.18)*	0.465095
s__Dorea_longicatena+AMP	1.63*	-0.24***	-0.98**	-0.58	-0.4(-0.82--0.17)***	0.163953
s__Dorea_longicatena+Uracil	21.28*	-0.02***	-0.98*	-0.63	-0.35(-1.02--0.05)*	0.226555
s__Eubacterium_ramulus+Adenine	2.04	-1.14***	-7.59*	-5.26*	-2.33(-5.37--0.08)*	0.22597
s__Eubacterium_ramulus+AMP	10.4*	-0.23***	-7.59***	-5.18*	-2.4(-4.42--1.09)***	0.360721
s__Eubacterium_ramulus+Isocitric-acid	-9.19*	0.35***	-7.59***	-4.38*	-3.21(-6.53--1.06)**	0.198614
s__Eubacterium_ramulus+L-Glutamic-acid	-11048.54*	0***	-7.59**	-5.62*	-1.97(-4.47--0.76)**	0.326301
s__Eubacterium_ramulus+L-citrulline	-799.05*	0***	-7.59***	-4.86**	-2.73(-5.76--0.62)*	0.190233
s__Eubacterium_ramulus+Lysine	-1884.08*	0***	-7.59**	-4.99*	-2.6(-5.86--0.66)**	0.262649
s__Eubacterium_ventriosum+Adenine	0.82	-1.14***	-2.61*	-1.67	-0.94(-2.78--0.19)***	0.650739
s__Eubacterium_ventriosum+Isocitric-acid	-3.46**	0.35***	-2.61**	-1.39	-1.21(-2.45--0.06)*	0.221903
s__Eubacterium_ventriosum+L-Glutamic-acid	-3805.08*	0***	-2.61*	-1.92*	-0.68(-1.3--0.24)**	0.422853
s__Eubacterium_ventriosum+Lactate	-147.68	0.01***	-2.61**	-1.76*	-0.85(-1.79--0.16)*	0.404413
s__Faecalibacterium_prausnitzii+Adenine	-0.07*	-1.17***	0.15*	0.06	0.08(0.01-0.16)*	0.360071
s__Faecalibacterium_prausnitzii+Arginine	56.7*	0***	0.15*	0.07	0.08(0.01-0.15)*	0.35487
s__Faecalibacterium_prausnitzii+Isocitric-acid	0.21*	0.36***	0.15***	0.07	0.08(0.03-0.15)***	0.34463
s__Faecalibacterium_prausnitzii+L-Glutamic-acid	262.2	0***	0.15*	0.1	0.05(0.01-0.11)*	0.40875
s__Faecalibacterium_prausnitzii+L-citrulline	17.42	0***	0.15*	0.08	0.06(0.01-0.13)*	0.330535
s__Faecalibacterium_prausnitzii+L-Cystine	-3.1	-0.03***	0.15*	0.07	0.08(0.01-0.14)*	0.312761
s__Faecalibacterium_prausnitzii+Uracil	-3.05	-0.02***	0.15*	0.1	0.05(0-0.11)*	0.303408
s__Flavonifractor_plautii+Adenine	-1.42*	-1.11***	4.36***	2.78**	1.58(0.75-2.58)***	0.365141
s__Flavonifractor_plautii+Cyclic-AMP	-0.11	-11.17***	4.36***	3.14*	1.23(0.02-2.46)*	0.295104
s__Flavonifractor_plautii+D(+)-Glucose	-5793.89*	0**	4.36***	3.53***	0.83(0.23-1.58)*	0.278559
s__Flavonifractor_plautii+Isocitric-acid	2.84	0.35***	4.36***	3.37**	0.99(0.11-2.17)*	0.312382
s__Flavonifractor_plautii+L-Cystine	-66.06*	-0.02***	4.36***	2.74*	1.63(0.42-2.84)*	0.534349
s__Flavonifractor_plautii+Ornithine	-860.47**	0**	4.36***	3.5***	0.87(0.25-1.63)**	0.522124
s__Flavonifractor_plautii+Uracil	-65.55*	-0.02**	4.36***	3.38**	0.99(0.22-2.04)***	0.504256
s__Fusicatenibacter_saccharivorans+Adenine	0.33**	-1.07***	-0.99***	-0.64***	-0.35(-0.62--0.13)***	0.474132
s__Fusicatenibacter_saccharivorans+AMP	0.93*	-0.22***	-0.99***	-0.79***	-0.2(-0.32--0.09)***	0.470737
s__Fusicatenibacter_saccharivorans+Arginine	-246.36**	0***	-0.99***	-0.7**	-0.29(-0.53--0.11)***	0.205153
s__Fusicatenibacter_saccharivorans+Cyclic-AMP	0.03*	-10.82***	-0.99***	-0.68**	-0.31(-0.63--0.02)*	0.493031
s__Fusicatenibacter_saccharivorans+D(+)-Glucose	1174.21*	0**	-0.99***	-0.83***	-0.16(-0.34--0.02)*	0.188554
s__Fusicatenibacter_saccharivorans+Isocitric-acid	-1.3***	0.32***	-0.99***	-0.57***	-0.42(-0.63--0.23)***	0.418529
s__Fusicatenibacter_saccharivorans+L-Glutamic-acid	-1147.97**	0**	-0.99***	-0.8***	-0.19(-0.33--0.07)***	0.389103
s__Fusicatenibacter_saccharivorans+Lactate	-51.16**	0.01***	-0.99***	-0.71***	-0.28(-0.45--0.13)***	0.385375
s__Fusicatenibacter_saccharivorans+L-citrulline	-94.79**	0***	-0.99***	-0.69***	-0.3(-0.53--0.13)***	0.394663
s__Fusicatenibacter_saccharivorans+L-Cystine	14.23**	-0.02***	-0.99***	-0.65***	-0.34(-0.59--0.14)***	0.162547
s__Fusicatenibacter_saccharivorans+Lysine	-262.32***	0***	-0.99***	-0.66**	-0.33(-0.56--0.15)***	0.307364
s__Intestinibacter_bartlettii+Adenine	0.25	-1.18***	-0.81***	-0.51**	-0.3(-3.99--0.13)*	0.282452
s__Intestinibacter_bartlettii+Lactate	-87.73*	0.01***	-0.81***	-0.28*	-0.53(-2.87--0.27)*	0.261988
s__Intestinibacter_bartlettii+Lysine	-225.99	0***	-0.81***	-0.48*	-0.33(-3.66--0.12)*	0.21872
s__Intestinibacter_bartlettii+Uracil	14.88	-0.02***	-0.81***	-0.56***	-0.25(-1.78--0.01)*	0.197048
s__Streptococcus_constellatus+Adenine	-168.61*	-1.15***	447.7*	254.02	193.69(79.92-392.98)***	0.577793
s__Streptococcus_constellatus+Arginine	68427.06	0***	447.7**	355.69*	92.01(3.93-166.8)*	0.550063
s__Streptococcus_constellatus+Guanosine	-1357.86	-0.06***	447.7**	362.83*	84.87(41.27-154.71)***	0.526065
s__Streptococcus_constellatus+Lactate	22990.79	0.01***	447.7*	313.96	133.74(7.72-303.19)*	0.517419
s__Streptococcus_constellatus+L-citrulline	53483.89*	0***	447.7*	262.78	184.92(36.99-404.31)*	0.162549
s__Streptococcus_constellatus+L-Cystine	-10759.58**	-0.03***	447.7*	173.91	273.79(157.53-488.28)***	0.424626
s__Weissella_confusa+Adenine	-10.39	-1.17***	24.48*	12.33	12.14(5.68-25.39)***	0.346356
s__Weissella_confusa+Uracil	-288.91	-0.02***	24.48*	19.62	4.85(0.35-14.91)*	0.33958
a = beta values for the association between gut microbiota and energy metabolites; b = beta values for the association between energy metabolites and cognition; c = the total effect of gut microbiota on cognition; c′ = the effect of gut microbiota on cognition after controlling for the indirect effects; indirect effect = a × b. All regression weights are fully standardized. Bold indicates signifi…

## Sheet: table S9
table S9 The gut bacteria phylum with differences in the three comparison groups
phylum	mean_abun_CON	mean_abun_CSDS	mean_abun_CSDSFMT	mean_rank_CON	mean_rank_CSDS	mean_rank_CSDSFMT	CSDS vs CON.Pvalue	CSDS-FMT vs CSDS.Pvalue	CSDS-FMT vs CON.Pvalue
p__Acidobacteriota	5.62531e-05	3.82967e-05	5.26069e-05	20.125	14.5	18.6364	0.045954	0.174825	0.522478
p__Aquificota	1.35869e-06	4.13224e-06	2.60149e-07	9.875	16.3333	8.09091	0.093906	0.011988	0.779221
p__Ascomycota	0.000123346	0.000108576	0.000267108	23.25	16.8333	26.8182	0.380619	0.005994	0.037962
p__Balneolota	4.20963e-07	1.60788e-06	3.94485e-07	9.375	17.625	11.0455	0.004995	0.010989	0.724276
p__Campylobacterota	0.000124871	0.00939743	0.000681478	5.375	20.6667	15.6364	0.000999	0.000999	0.36963
p__Candidatus_Absconditabacteria	1.15976e-06	2.99376e-07	1.74453e-06	21	14.125	26.4091	0.270729	0.000999	1
p__Candidatus_Altiarchaeota	1.6692e-06	6.84461e-07	1.29372e-06	21.5	14.9167	19.1818	0.038961	0.211788	1
p__Candidatus_Bathyarchaeota	1.56953e-06	1.20988e-06	2.42032e-06	15	12.75	20.2727	0.743257	0.192807	0.042957
p__Candidatus_Coatesbacteria	2.82891e-08	9.06455e-08	1.21593e-08	10.8125	17.0833	8.59091	0.08991	0.004995	0.766234
p__Candidatus_Fermentibacteria	2.20604e-06	5.81201e-07	8.25673e-06	23.875	10.625	18	0.006993	0.237762	0.126873
p__Candidatus_Hydrogenedentes	2.52571e-05	2.02979e-05	2.79431e-05	21.625	16.1667	24.7273	0.314685	0.031968	0.2997
p__Candidatus_Magasanikbacteria	1.20282e-06	3.16502e-06	1.79999e-06	11.625	17.75	13.2727	0.010989	0.028971	0.719281
p__Candidatus_Nealsonbacteria	1.9435e-06	4.15402e-07	2.69898e-06	19.875	15.0833	24.1818	0.137862	0.045954	1
p__Candidatus_Nomurabacteria	2.08646e-07	2.32515e-06	2.3887e-07	9.1875	18.625	10.0909	0.014985	0.023976	0.946054
p__Chloroflexota	0.000137232	7.57773e-05	0.000109734	23.875	13	21.5455	0.015984	0.037962	0.839161
p__Fibrobacterota	6.16593e-05	9.08401e-05	7.24137e-05	10.625	18.6667	13	0.038961	0.088911	0.95005
p__Lentisphaerota	9.71582e-06	2.3733e-05	1.8842e-05	8.125	22.75	14.3636	0.000999	0.071928	0.554446
p__Microsporidia	7.21607e-08	2.76916e-06	8.97121e-07	10.875	18.5833	14.9091	0.003996	0.503137	0.428571
p__Nitrososphaerota	6.25529e-06	9.66023e-07	8.47459e-06	23.375	15.9167	28.7273	0.003996	0.000999	0.021978
p__Nucleocytoviricota	3.69056e-08	4.78688e-06	1.01611e-08	7	18.1667	6.18182	0.000999	0.000999	0.388611
p__Planctomycetota	6.62578e-05	5.25855e-05	8.1128e-05	22.375	16.5	27.8182	0.143856	0.012987	0.075924
p__Rhodothermota	9.66105e-07	1.69969e-06	1.29591e-06	13.5	20.1667	16.2727	0.028971	0.617383	0.494505
p__Spirochaetota	0.000792836	0.000369893	0.000967276	24.25	14.5	27.6364	0.043956	0.001998	0.228771
p__Thermotogota	1.56359e-05	3.09963e-05	2.25557e-05	11.75	20.5833	15.0909	0.02997	0.384615	0.307692
p__Verrucomicrobiota	0.0273946	0.00674033	0.0376402	23.75	13.75	27.8182	0.075924	0.012987	0.755245
p__Zoopagomycota	0	2.71603e-06	5.60665e-07	9.5	19.2083	14.2273	0.000999	0.381262	0.146853

## Sheet: table S10
table S10 The gut bacteria species with differences in the three comparison groups
Taxonomy	Phylum	class	order	family	genus	species	CSDS vs CON.Pvalue	CSDS-FMT vs CSDS.Pvalue	CSDS-FMT vs CON.Pvalue
k__Bacteria	p__Bacillota	c__Erysipelotrichia	o__Erysipelotrichales	f__Erysipelotrichaceae	g__Absicoccus	s__Absicoccus_porci	0.000999	0.002997	0.721279
k__Bacteria	p__Bacillota	c__Erysipelotrichia	o__Erysipelotrichales	f__Erysipelotrichaceae	g__Absiella	s__Absiella_sp_AM10_20	0.005994	0.595209	0.376623
k__Bacteria	p__Bacillota	c__Clostridia	o__Eubacteriales	f__Clostridiaceae	g__Abyssisolibacter	s__Abyssisolibacter_fermentans	0.02997	0.207792	0.623377
k__Bacteria	p__Bacillota	c__Clostridia	o__Eubacteriales	f__Eubacteriaceae	g__Acetobacterium	s__Acetobacterium_fimetarium	0.11988	0.034965	0.396603
k__Bacteria	p__Pseudomonadota	c__Betaproteobacteria	o__Burkholderiales	f__Alcaligenaceae	g__Achromobacter	s__Achromobacter_sp_2789STDY5608615	0.028971	0.001998	0.152847
k__Bacteria	p__Pseudomonadota	c__Betaproteobacteria	o__Burkholderiales	f__Alcaligenaceae	g__Achromobacter	s__Achromobacter_sp_2789STDY5608628	0.000999	0.000999	0.662338
k__Bacteria	p__Pseudomonadota	c__Betaproteobacteria	o__Burkholderiales	f__Comamonadaceae	g__Acidovorax	s__Acidovorax_wautersii	0.002997	0.033966	1
k__Bacteria	p__Pseudomonadota	c__Gammaproteobacteria	o__Moraxellales	f__Moraxellaceae	g__Acinetobacter	s__Acinetobacter_baumannii	0.986014	0.030969	0.402597
k__Bacteria	p__Pseudomonadota	c__Gammaproteobacteria	o__Moraxellales	f__Moraxellaceae	g__Acinetobacter	s__Acinetobacter_sp_CAG_196	0.955045	0.005994	0.115884
k__Bacteria	p__Pseudomonadota	c__Gammaproteobacteria	o__Moraxellales	f__Moraxellaceae	g__Acinetobacter	s__Acinetobacter_sp_CAG_196_36_41	0.66034	0.248751	0.043956
k__Bacteria	p__Actinomycetota	c__Actinomycetes	o__Actinomycetales	f__Actinomycetaceae	g__Actinomyces	s__Actinomyces_succiniciruminis	0.026973	0.036963	1
k__Bacteria	p__Actinomycetota	c__Coriobacteriia	o__Eggerthellales	f__Eggerthellaceae	g__Adlercreutzia	s__Adlercreutzia_muris	0.000999	0.000999	0.111888
k__Bacteria	p__Actinomycetota	c__Coriobacteriia	o__Eggerthellales	f__Eggerthellaceae	g__Adlercreutzia	s__Adlercreutzia_sp_ZJ141	0.028971	0.034965	0.624376
k__Bacteria	p__Actinomycetota	c__Coriobacteriia	o__Eggerthellales	f__Eggerthellaceae	g__Adlercreutzia	s__Adlercreutzia_sp_ZJ176	0.000999	0.000999	1
k__Bacteria	p__Pseudomonadota	c__Alphaproteobacteria	o__Hyphomicrobiales	f__Aestuariivirgaceae	g__Aestuariivirga	s__Aestuariivirga_sp_YIM_B02566	0.340659	1	0.037962
k__Bacteria	p__Pseudomonadota	c__Alphaproteobacteria	o__Hyphomicrobiales	f__Rhizobiaceae	g__Agrobacterium	s__Agrobacterium_deltaense	0.006993	0.033966	0.344655
k__Bacteria	p__Pseudomonadota	c__Alphaproteobacteria	o__Hyphomicrobiales	f__Rhizobiaceae	g__Agrobacterium	s__Agrobacterium_fabacearum	0.008991	0.003996	0.765235
k__Bacteria	p__Actinomycetota	c__Actinomycetes	o__Micrococcales	f__Microbacteriaceae	g__Agromyces	s__Agromyces_mediolanus	0.127872	0.007992	1
k__Bacteria	p__Actinomycetota	c__Actinomycetes	o__Micrococcales	f__Microbacteriaceae	g__Agromyces	s__Agromyces_sp_NDB4Y10	0.074925	0.000999	0.001998
k__Bacteria	p__Verrucomicrobiota	c__Verrucomicrobiae	o__Verrucomicrobiales	f__Akkermansiaceae	g__Akkermansia	s__Akkermansia_glycaniphila	0.480519	0.014985	0.3996
k__Bacteria	p__Verrucomicrobiota	c__Verrucomicrobiae	o__Verrucomicrobiales	f__Akkermansiaceae	g__Akkermansia	s__Akkermansia_muciniphila	0.076923	0.012987	0.756244
k__Bacteria	p__Verrucomicrobiota	c__Verrucomicrobiae	o__Verrucomicrobiales	f__Akkermansiaceae	g__Akkermansia	s__Akkermansia_muciniphila_CAG_154	0.075924	0.016983	0.801199
k__Bacteria	p__Verrucomicrobiota	c__Verrucomicrobiae	o__Verrucomicrobiales	f__Akkermansiaceae	g__Akkermansia	s__Akkermansia_sp_CAG_344	0.02997	0.007992	0.661339
k__Bacteria	p__Pseudomonadota	c__Gammaproteobacteria	o__Oceanospirillales	f__Alcanivoracaceae	g__Alcanivorax	s__Alcanivorax_xiamenensis	0.000999	0.001998	0.430569
k__Bacteria	p__Bacteroidota	c__Bacteroidia	o__Bacteroidales	f__Rikenellaceae	g__Alistipes	s__Alistipes_indistinctus	0.004995	0.000999	0.21978
k__Bacteria	p__Bacteroidota	c__Bacteroidia	o__Bacteroidales	f__Rikenellaceae	g__Alistipes	s__Alistipes_inops	0.046953	0.000999	0.528472
k__Bacteria	p__Bacteroidota	c__Bacteroidia	o__Bacteroidales	f__Rikenellaceae	g__Alistipes	s__Alistipes_megaguti	0.030969	0.234765	0.906094
k__Bacteria	p__Bacteroidota	c__Bacteroidia	o__Bacteroidales	f__Rikenellaceae	g__Alistipes	s__Alistipes_montrealensis	0.000999	0.001998	0.458541
k__Bacteria	p__Bacteroidota	c__Bacteroidia	o__Bacteroidales	f__Rikenellaceae	g__Alistipes	s__Alistipes_onderdonkii	0.022977	0.052947	0.619381
k__Bacteria	p__Bacteroidota	c__Bacteroidia	o__Bacteroidales	f__Rikenellaceae	g__Alistipes	s__Alistipes_sp_56_11	0.010989	0.000999	0.175824
k__Bacteria	p__Bacteroidota	c__Bacteroidia	o__Bacteroidales	f__Rikenellaceae	g__Alistipes	s__Alistipes_sp_58_9_plus	0.030969	0.008991	0.367632
k__Bacteria	p__Bacteroidota	c__Bacteroidia	o__Bacteroidales	f__Rikenellaceae	g__Alistipes	s__Alistipes_sp_AF17_16	0.020979	0.026973	0.498501
k__Bacteria	p__Bacteroidota	c__Bacteroidia	o__Bacteroidales	f__Rikenellaceae	g__Alistipes	s__Alistipes_sp_AF48_12	0.154845	0.00999	0.182817
k__Bacteria	p__Bacteroidota	c__Bacteroidia	o__Bacteroidales	f__Rikenellaceae	g__Alistipes	s__Alistipes_sp_AL_1	0.012987	0.070929	0.929071
k__Bacteria	p__Bacteroidota	c__Bacteroidia	o__Bacteroidales	f__Rikenellaceae	g__Alistipes	s__Alistipes_sp_CAG_157	0.252747	0.030969	0.202797
k__Bacteria	p__Bacteroidota	c__Bacteroidia	o__Bacteroidales	f__Rikenellaceae	g__Alistipes	s__Alistipes_sp_CAG_435	0.001998	0.000999	0.954046
k__Bacteria	p__Bacteroidota	c__Bacteroidia	o__Bacteroidales	f__Rikenellaceae	g__Alistipes	s__Alistipes_sp_CAG_514	0.000999	0.000999	0.933067
k__Bacteria	p__Bacteroidota	c__Bacteroidia	o__Bacteroidales	f__Rikenellaceae	g__Alistipes	s__Alistipes_sp_CAG_831	0.000999	0.002997	0.967033
k__Bacteria	p__Bacteroidota	c__Bacteroidia	o__Bacteroidales	f__Rikenellaceae	g__Alistipes	s__Alistipes_sp_CU970	0.000999	0.002997	0.373626
k__Bacteria	p__Bacteroidota	c__Bacteroidia	o__Bacteroidales	f__Rikenellaceae	g__Alistipes	s__Alistipes_sp_D31t1_170403_E11	0.012987	0.010989	0.603397
k__Bacteria	p__Bacteroidota	c__Bacteroidia	o__Bacteroidales	f__Rikenellaceae	g__Alistipes	s__Alistipes_sp_HGB5	0.007992	0.043956	0.697303
k__Bacteria	p__Bacteroidota	c__Bacteroidia	o__Bacteroidales	f__Rikenellaceae	g__Alistipes	s__Alistipes_sp_NSJ_20	0.046953	0.01998	0.266733
k__Bacteria	p__Bacteroidota	c__Bacteroidia	o__Bacteroidales	f__Rikenellaceae	g__Alistipes	s__Alistipes_sp_ZOR0009	0.010989	0.050949	0.63037
k__Bacteria	p__Bacteroidota	c__Bacteroidia	o__Bacteroidales	f__Rikenellaceae	g__Alistipes	s__Alistipes_sp_cv1	0.000999	0.000999	0.25974
k__Bacteria	p__Bacillota	c__Clostridia	o__Eubacteriales	f__Eubacteriaceae	g__Alkalibacter	s__Alkalibacter_mobilis	0.010989	0.013986	0.999001
k__Bacteria	p__Bacillota	c__Bacilli	o__Lactobacillales	f__Carnobacteriaceae	g__Alkalibacterium	s__Alkalibacterium_sp_MB6	0.944056	0.023976	0.070929
k__Bacteria	p__Bacillota	c__Clostridia	o__Eubacteriales	f__Clostridiaceae	g__Alkaliphilus	s__Alkaliphilus_serpentinus	0.11988	0.01998	0.351648
k__Bacteria	p__Bacillota	c__Erysipelotrichia	o__Erysipelotrichales	f__Erysipelotrichaceae	g__Allobaculum	s__Allobaculum_stercoricanis	0.093906	0.018981	0.347652
k__Bacteria	p__Bacteroidota	c__Bacteroidia	o__Bacteroidales	f__Prevotellaceae	g__Alloprevotella	s__Alloprevotella_rava	0.006993	0.048951	0.210789
k__Bacteria	p__Bacteroidota	c__Bacteroidia	o__Bacteroidales	f__Prevotellaceae	g__Alloprevotella	s__Alloprevotella_sp	0.001998	0.002997	0.707293
k__Bacteria	p__Bacteroidota	c__Bacteroidia	o__Bacteroidales	f__Prevotellaceae	g__Alloprevotella	s__Alloprevotella_sp_Lung230	0.000999	0.006993	0.157842
k__Bacteria	p__Bacteroidota	c__Bacteroidia	o__Bacteroidales	f__Prevotellaceae	g__Alloprevotella	s__Alloprevotella_sp_OH1205_COT_284	0.003996	0.000999	0.221778
k__Bacteria	p__Bacteroidota	c__Bacteroidia	o__Bacteroidales	f__Prevotellaceae	g__Alloprevotella	s__Alloprevotella_sp_oral_taxon_473	0.008991	0.000999	0.496503
k__Bacteria	p__Bacteroidota	c__Bacteroidia	o__Bacteroidales	f__Prevotellaceae	g__Alloprevotella	s__Alloprevotella_tannerae	0.010989	0.057942	0.233766
k__Bacteria	p__Bacillota	c__Clostridia	o__Eubacteriales	f__Eubacteriales_Family_XIII_Incertae_Sedis	g__Alterileibacterium	s__Alterileibacterium_massiliense	0.087912	0.014985	1
k__Bacteria	p__Bacillota	c__Erysipelotrichia	o__Erysipelotrichales	f__Erysipelotrichaceae	g__Amedibacillus	s__Amedibacillus_dolichus	0.1998	0.042957	0.310689
k__Bacteria	p__Bacillota	c__Bacilli	o__Bacillales	f__Bacillaceae	g__Amphibacillus	s__Amphibacillus_sediminis	0.065934	0.038961	0.918082
k__Bacteria	p__Bacillota	c__Bacilli	o__Bacillales	f__Bacillaceae	g__Anaerobacillus	s__Anaerobacillus_arseniciselenatis	0.166833	0.02997	0.862138
k__Bacteria	p__Pseudomonadota	c__Gammaproteobacteria	o__Aeromonadales	f__Succinivibrionaceae	g__Anaerobiospirillum	s__Anaerobiospirillum_thomasii	0.001998	0.002997	0.629371
k__Bacteria	p__Bacillota	c__Tissierellia	o__Tissierellales	f__Peptoniphilaceae	g__Anaerococcus	s__Anaerococcus_murdochii	0.271728	0.024975	1
k__Bacteria	p__Bacillota	c__Tissierellia	o__Tissierellales	f__Peptoniphilaceae	g__Anaerococcus	s__Anaerococcus_provencensis	0.001998	0.000999	1
k__Bacteria	p__Bacillota	c__Tissierellia	o__Tissierellales	f__Peptoniphilaceae	g__Anaerococcus	s__Anaerococcus_rubeinfantis	0.007992	0.077922	1
k__Bacteria	p__Bacillota	c__Erysipelotrichia	o__Erysipelotrichales	f__Erysipelotrichaceae	g__Anaerolactibacter	s__Anaerolactibacter_massiliensis	0.043956	0.022977	0.324675
k__Bacteria	p__Bacillota	c__Clostridia	o__Eubacteriales	f__Clostridiaceae	g__Anaeromonas	s__Anaeromonas_frigoriresistens	0.001998	0.000999	0.143856
k__Bacteria	p__Bacteroidota	c__Bacteroidia	o__Marinilabiliales	f__Marinilabiliaceae	g__Anaerophaga	s__Anaerophaga_thermohalophila	0.002997	0.000999	0.104895
k__Bacteria	p__Bacillota	c__Clostridia	o__Eubacteriales	f__Clostridiaceae	g__Anaerophilus	s__Anaerophilus_nitritogenes	0.027972	0.002997	0.714286
k__Bacteria	p__Bacillota	c__Tissierellia	o__Tissierellales	f__Sporanaerobacteraceae	g__Anaerosalibacter	s__Anaerosalibacter_sp_Marseille_P3206	0.010989	0.025974	0.864136
k__Bacteria	p__Bacillota	c__Clostridia	o__Eubacteriales	f__Clostridiaceae	g__Anaerosolibacter	s__Anaerosolibacter_carboniphilus	0.101898	0.038961	0.689269
k__Bacteria	p__Bacillota	c__Clostridia	o__Eubacteriales	f__Lachnospiraceae	g__Anaerostipes	s__Anaerostipes_sp_AF04_45	0.368631	0.042957	0.147852
k__Bacteria	p__Bacillota	c__Clostridia	o__Eubacteriales	f__Lachnospiraceae	g__Anaerostipes	s__Anaerostipes_sp_NSJ_7	0.007992	0.092907	0.256743
k__Bacteria	p__Bacillota	c__Negativicutes	o__Selenomonadales	f__Selenomonadaceae	g__Anaerovibrio	s__Anaerovibrio_sp_RM50	0.040959	0.008991	0.554446
k__Bacteria	p__Pseudomonadota	c__Alphaproteobacteria	o__Hyphomicrobiales	f__Xanthobacteraceae	g__Ancylobacter	s__Ancylobacter_rudongensis	0.000999	0.000999	0.33966
k__Bacteria	p__Bacteroidota	c__Bacteroidia	o__Marinilabiliales	f__Marinifilaceae	g__Ancylomarina	s__Ancylomarina_sp_16SWW_S1_10_2	0.002997	0.000999	0.220779
k__Bacteria	p__Bacillota	c__Clostridia	o__Halanaerobiales	f__Other	g__Anoxybacter	s__Anoxybacter_fermentans	0.383549	0.027972	0.123876
k__Bacteria	p__Bacteroidota	c__Sphingobacteriia	o__Sphingobacteriales	f__Sphingobacteriaceae	g__Anseongella	s__Anseongella_ginsenosidimutans	0.000999	0.000999	0.095904
k__Eukaryota	p__Mucoromycota	c__Mucoromycetes	o__Mucorales	f__Mucoraceae	g__Apophysomyces	s__Apophysomyces_sp_BC1034	0.308837	0.020979	0.524476
k__Bacteria	p__Actinomycetota	c__Actinomycetes	o__Actinomycetales	f__Actinomycetaceae	g__Arcanobacterium	s__Arcanobacterium_haemolyticum	0.136863	0.028971	0.362637
k__Bacteria	p__Campylobacterota	c__Epsilonproteobacteria	o__Campylobacterales	f__Arcobacteraceae	g__Arcobacter	s__Arcobacter_cloacae	0.077922	0.003996	1
k__Bacteria	p__Campylobacterota	c__Epsilonproteobacteria	o__Campylobacterales	f__Arcobacteraceae	g__Arcobacter	s__Arcobacter_sp	0.003996	0.002997	0.225774
k__Bacteria	p__Actinomycetota	c__Actinomycetes	o__Micrococcales	f__Micrococcaceae	g__Arthrobacter	s__Arthrobacter_nitrophenolicus	0.154845	0.023976	0.160839
k__Bacteria	p__Actinomycetota	c__Actinomycetes	o__Micrococcales	f__Micrococcaceae	g__Arthrobacter	s__Arthrobacter_sp_9V	0.11988	0.020979	0.172827
k__Bacteria	p__Actinomycetota	c__Actinomycetes	o__Micrococcales	f__Micrococcaceae	g__Arthrobacter	s__Arthrobacter_sp_ES1	0.033966	0.102897	0.772228
k__Bacteria	p__Actinomycetota	c__Actinomycetes	o__Micrococcales	f__Micrococcaceae	g__Arthrobacter	s__Arthrobacter_sp_Hiyo1	0.519481	0.176823	0.045954
k__Bacteria	p__Actinomycetota	c__Coriobacteriia	o__Coriobacteriales	f__Atopobiaceae	g__Atopobium	s__Atopobium_fossor	0.000999	0.000999	1
k__Bacteria	p__Atribacterota	c__Atribacteria	o__Atribacterales	f__Atribacteraceae	g__Atribacter	s__Atribacter_laminatus	0.183816	0.011988	1
k__Bacteria	p__Bacteroidota	c__Flavobacteriia	o__Flavobacteriales	f__Flavobacteriaceae	g__Aureivirga	s__Aureivirga_sp_CE67	0.006993	0.000999	0.08991
k__Bacteria	p__Bacteroidota	c__Flavobacteriia	o__Flavobacteriales	f__Flavobacteriaceae	g__Avrilella	s__Avrilella_dinanensis	0.000999	0.002997	0.963037
k__Bacteria	p__Pseudomonadota	c__Alphaproteobacteria	o__Rhodospirillales	f__Azospirillaceae	g__Azospirillum	s__Azospirillum_baldaniorum	0.085914	0.036963	0.384615
k__Bacteria	p__Bacillota	c__Bacilli	o__Bacillales	f__Bacillaceae	g__Bacillus	s__Bacillus_aquiflavi	0.102897	0.036963	0.728624
k__Bacteria	p__Bacillota	c__Bacilli	o__Bacillales	f__Bacillaceae	g__Bacillus	s__Bacillus_licheniformis	0.052947	0.025974	0.529471
k__Bacteria	p__Bacillota	c__Bacilli	o__Bacillales	f__Bacillaceae	g__Bacillus	s__Bacillus_pumilus	0.000999	0.000999	0.682318
k__Bacteria	p__Bacillota	c__Bacilli	o__Bacillales	f__Bacillaceae	g__Bacillus	s__Bacillus_sp_FJAT_18019	0.017982	0.093906	1
k__Bacteria	p__Bacillota	c__Bacilli	o__Bacillales	f__Bacillaceae	g__Bacillus	s__Bacillus_sp_M6_12	0.036963	0.784216	0.120879
k__Bacteria	p__Bacillota	c__Bacilli	o__Bacillales	f__Bacillaceae	g__Bacillus	s__Bacillus_wiedmannii	0.06993	0.023976	0.849151
k__Bacteria	p__Bacteroidota	c__Bacteroidia	o__Bacteroidales	f__Bacteroidaceae	g__Bacteroides	s__Bacteroides_acidifaciens	0.038961	0.034965	0.345654
k__Bacteria	p__Bacteroidota	c__Bacteroidia	o__Bacteroidales	f__Bacteroidaceae	g__Bacteroides	s__Bacteroides_caccae	0.008991	0.013986	0.395604
k__Bacteria	p__Bacteroidota	c__Bacteroidia	o__Bacteroidales	f__Bacteroidaceae	g__Bacteroides	s__Bacteroides_caecigallinarum	0.002997	0.037962	0.831169
k__Bacteria	p__Bacteroidota	c__Bacteroidia	o__Bacteroidales	f__Bacteroidaceae	g__Bacteroides	s__Bacteroides_cellulosilyticus_CAG_158	0.144855	0.042957	0.82018
k__Bacteria	p__Bacteroidota	c__Bacteroidia	o__Bacteroidales	f__Bacteroidaceae	g__Bacteroides	s__Bacteroides_clarus	0.00999	0.012987	0.602398
k__Bacteria	p__Bacteroidota	c__Bacteroidia	o__Bacteroidales	f__Bacteroidaceae	g__Bacteroides	s__Bacteroides_congonensis	0.004995	0.007992	0.344655
k__Bacteria	p__Bacteroidota	c__Bacteroidia	o__Bacteroidales	f__Bacteroidaceae	g__Bacteroides	s__Bacteroides_coprocola_CAG_162	0.041958	0.002997	0.168831
k__Bacteria	p__Bacteroidota	c__Bacteroidia	o__Bacteroidales	f__Bacteroidaceae	g__Bacteroides	s__Bacteroides_coprosuis	0.001998	0.004995	0.889111
k__Bacteria	p__Bacteroidota	c__Bacteroidia	o__Bacteroidales	f__Bacteroidaceae	g__Bacteroides	s__Bacteroides_dorei_CAG_222	0.007992	0.003996	0.569431
k__Bacteria	p__Bacteroidota	c__Bacteroidia	o__Bacteroidales	f__Bacteroidaceae	g__Bacteroides	s__Bacteroides_eggerthii	0.000999	0.000999	0.918082
k__Bacteria	p__Bacteroidota	c__Bacteroidia	o__Bacteroidales	f__Bacteroidaceae	g__Bacteroides	s__Bacteroides_eggerthii_CAG_109	0.125874	0.008991	0.516484
k__Bacteria	p__Bacteroidota	c__Bacteroidia	o__Bacteroidales	f__Bacteroidaceae	g__Bacteroides	s__Bacteroides_faecis	0.001998	0.003996	0.695305
k__Bacteria	p__Bacteroidota	c__Bacteroidia	o__Bacteroidales	f__Bacteroidaceae	g__Bacteroides	s__Bacteroides_finegoldii	0.072927	0.03996	0.491508
k__Bacteria	p__Bacteroidota	c__Bacteroidia	o__Bacteroidales	f__Bacteroidaceae	g__Bacteroides	s__Bacteroides_fluxus	0.001998	0.000999	0.637363
k__Bacteria	p__Bacteroidota	c__Bacteroidia	o__Bacteroidales	f__Bacteroidaceae	g__Bacteroides	s__Bacteroides_fragilis_CAG_47	0.001998	0.000999	0.508492
k__Bacteria	p__Bacteroidota	c__Bacteroidia	o__Bacteroidales	f__Bacteroidaceae	g__Bacteroides	s__Bacteroides_gallinaceum	0.001998	0.006993	0.629371
k__Bacteria	p__Bacteroidota	c__Bacteroidia	o__Bacteroidales	f__Bacteroidaceae	g__Bacteroides	s__Bacteroides_gallinarum	0.005994	0.342657	0.032967
k__Bacteria	p__Bacteroidota	c__Bacteroidia	o__Bacteroidales	f__Bacteroidaceae	g__Bacteroides	s__Bacteroides_helcogenes	0.034965	0.008991	0.465534
k__Bacteria	p__Bacteroidota	c__Bacteroidia	o__Bacteroidales	f__Bacteroidaceae	g__Bacteroides	s__Bacteroides_heparinolyticus	0.000999	0.010989	0.792208
k__Bacteria	p__Bacteroidota	c__Bacteroidia	o__Bacteroidales	f__Bacteroidaceae	g__Bacteroides	s__Bacteroides_ihuae	0.005994	0.01998	0.527473
k__Bacteria	p__Bacteroidota	c__Bacteroidia	o__Bacteroidales	f__Bacteroidaceae	g__Bacteroides	s__Bacteroides_intestinalis	0.032967	0.197802	0.126873
k__Bacteria	p__Bacteroidota	c__Bacteroidia	o__Bacteroidales	f__Bacteroidaceae	g__Bacteroides	s__Bacteroides_intestinalis_CAG_315	0.001998	0.001998	0.822178
k__Bacteria	p__Bacteroidota	c__Bacteroidia	o__Bacteroidales	f__Bacteroidaceae	g__Bacteroides	s__Bacteroides_intestinalis_CAG_564	0.000999	0.004995	0.929071
k__Bacteria	p__Bacteroidota	c__Bacteroidia	o__Bacteroidales	f__Bacteroidaceae	g__Bacteroides	s__Bacteroides_luti	0.000999	0.001998	0.803197
k__Bacteria	p__Bacteroidota	c__Bacteroidia	o__Bacteroidales	f__Bacteroidaceae	g__Bacteroides	s__Bacteroides_mediterraneensis	0.04995	0.135864	0.636364
k__Bacteria	p__Bacteroidota	c__Bacteroidia	o__Bacteroidales	f__Bacteroidaceae	g__Bacteroides	s__Bacteroides_muris_ex_Afrizal_et_al_2022	0.07992	0.001998	0.267732
k__Bacteria	p__Bacteroidota	c__Bacteroidia	o__Bacteroidales	f__Bacteroidaceae	g__Bacteroides	s__Bacteroides_ndongoniae	0.030969	0.202797	0.171828
k__Bacteria	p__Bacteroidota	c__Bacteroidia	o__Bacteroidales	f__Bacteroidaceae	g__Bacteroides	s__Bacteroides_oleiciplenus	0.037962	0.231768	0.123876
k__Bacteria	p__Bacteroidota	c__Bacteroidia	o__Bacteroidales	f__Bacteroidaceae	g__Bacteroides	s__Bacteroides_ovatus	0.021978	0.060939	0.801199
k__Bacteria	p__Bacteroidota	c__Bacteroidia	o__Bacteroidales	f__Bacteroidaceae	g__Bacteroides	s__Bacteroides_ovatus_CAG_22	0.021978	0.008991	0.591409
k__Bacteria	p__Bacteroidota	c__Bacteroidia	o__Bacteroidales	f__Bacteroidaceae	g__Bacteroides	s__Bacteroides_plebeius_CAG_211	0.000999	0.001998	0.529471
k__Bacteria	p__Bacteroidota	c__Bacteroidia	o__Bacteroidales	f__Bacteroidaceae	g__Bacteroides	s__Bacteroides_pyogenes	0.05994	0.015984	0.373626
k__Bacteria	p__Bacteroidota	c__Bacteroidia	o__Bacteroidales	f__Bacteroidaceae	g__Bacteroides	s__Bacteroides_reticulotermitis	0.005994	0.005994	0.301698
k__Bacteria	p__Bacteroidota	c__Bacteroidia	o__Bacteroidales	f__Bacteroidaceae	g__Bacteroides	s__Bacteroides_rodentium	0.000999	0.000999	0.614386
k__Bacteria	p__Bacteroidota	c__Bacteroidia	o__Bacteroidales	f__Bacteroidaceae	g__Bacteroides	s__Bacteroides_sp_1001136B_160425_E2	0.000999	0.183816	0.034965
k__Bacteria	p__Bacteroidota	c__Bacteroidia	o__Bacteroidales	f__Bacteroidaceae	g__Bacteroides	s__Bacteroides_sp_14_A	0.016983	0.493506	0.146853
k__Bacteria	p__Bacteroidota	c__Bacteroidia	o__Bacteroidales	f__Bacteroidaceae	g__Bacteroides	s__Bacteroides_sp_1_1_14	0.015984	0.000999	0.291708
k__Bacteria	p__Bacteroidota	c__Bacteroidia	o__Bacteroidales	f__Bacteroidaceae	g__Bacteroides	s__Bacteroides_sp_1_1_30	0.000999	0.000999	0.675325
k__Bacteria	p__Bacteroidota	c__Bacteroidia	o__Bacteroidales	f__Bacteroidaceae	g__Bacteroides	s__Bacteroides_sp_214	0.02997	0.480519	0.080919
k__Bacteria	p__Bacteroidota	c__Bacteroidia	o__Bacteroidales	f__Bacteroidaceae	g__Bacteroides	s__Bacteroides_sp_2_1_22	0.002997	0.000999	0.714286
k__Bacteria	p__Bacteroidota	c__Bacteroidia	o__Bacteroidales	f__Bacteroidaceae	g__Bacteroides	s__Bacteroides_sp_2_1_33B	0.016983	0.008991	0.274725
k__Bacteria	p__Bacteroidota	c__Bacteroidia	o__Bacteroidales	f__Bacteroidaceae	g__Bacteroides	s__Bacteroides_sp_2_2_4	0.022977	0.036963	0.473526
k__Bacteria	p__Bacteroidota	c__Bacteroidia	o__Bacteroidales	f__Bacteroidaceae	g__Bacteroides	s__Bacteroides_sp_3_1_19	0.083916	0.042957	0.667333
k__Bacteria	p__Bacteroidota	c__Bacteroidia	o__Bacteroidales	f__Bacteroidaceae	g__Bacteroides	s__Bacteroides_sp_3_1_40A	0.004995	0.01998	0.964036
k__Bacteria	p__Bacteroidota	c__Bacteroidia	o__Bacteroidales	f__Bacteroidaceae	g__Bacteroides	s__Bacteroides_sp_43_46	0.163836	0.038961	0.23976
k__Bacteria	p__Bacteroidota	c__Bacteroidia	o__Bacteroidales	f__Bacteroidaceae	g__Bacteroides	s__Bacteroides_sp_4_1_36	0.004995	0.000999	0.107892
k__Bacteria	p__Bacteroidota	c__Bacteroidia	o__Bacteroidales	f__Bacteroidaceae	g__Bacteroides	s__Bacteroides_sp_4_3_47FAA	0.000999	0.000999	0.629371
k__Bacteria	p__Bacteroidota	c__Bacteroidia	o__Bacteroidales	f__Bacteroidaceae	g__Bacteroides	s__Bacteroides_sp_51	0.002997	0.000999	0.9001
k__Bacteria	p__Bacteroidota	c__Bacteroidia	o__Bacteroidales	f__Bacteroidaceae	g__Bacteroides	s__Bacteroides_sp_519	0.000999	0.002997	0.813187
k__Bacteria	p__Bacteroidota	c__Bacteroidia	o__Bacteroidales	f__Bacteroidaceae	g__Bacteroides	s__Bacteroides_sp_A1C1	0.003996	0.001998	0.432567
k__Bacteria	p__Bacteroidota	c__Bacteroidia	o__Bacteroidales	f__Bacteroidaceae	g__Bacteroides	s__Bacteroides_sp_AF14_46	0.040959	0.088911	0.466533
k__Bacteria	p__Bacteroidota	c__Bacteroidia	o__Bacteroidales	f__Bacteroidaceae	g__Bacteroides	s__Bacteroides_sp_AF20_13LB	0.000999	0.575141	0.005994
k__Bacteria	p__Bacteroidota	c__Bacteroidia	o__Bacteroidales	f__Bacteroidaceae	g__Bacteroides	s__Bacteroides_sp_AF26_10BH	0.055944	0.013986	0.468531
k__Bacteria	p__Bacteroidota	c__Bacteroidia	o__Bacteroidales	f__Bacteroidaceae	g__Bacteroides	s__Bacteroides_sp_AF32_15BH	0.000999	0.000999	0.671329
k__Bacteria	p__Bacteroidota	c__Bacteroidia	o__Bacteroidales	f__Bacteroidaceae	g__Bacteroides	s__Bacteroides_sp_AF34_31BH	0.045954	0.033966	0.56044
k__Bacteria	p__Bacteroidota	c__Bacteroidia	o__Bacteroidales	f__Bacteroidaceae	g__Bacteroides	s__Bacteroides_sp_AF39_11AC	0.000999	0.010989	0.137862
k__Bacteria	p__Bacteroidota	c__Bacteroidia	o__Bacteroidales	f__Bacteroidaceae	g__Bacteroides	s__Bacteroides_sp_AF39_16AC	0.032967	0.001998	0.965035
k__Bacteria	p__Bacteroidota	c__Bacteroidia	o__Bacteroidales	f__Bacteroidaceae	g__Bacteroides	s__Bacteroides_sp_AM10_21B	0.003996	0.006993	0.320679
k__Bacteria	p__Bacteroidota	c__Bacteroidia	o__Bacteroidales	f__Bacteroidaceae	g__Bacteroides	s__Bacteroides_sp_AM16_15	0.001998	0.010989	0.12987
k__Bacteria	p__Bacteroidota	c__Bacteroidia	o__Bacteroidales	f__Bacteroidaceae	g__Bacteroides	s__Bacteroides_sp_AR20	0.036963	0.445554	0.238761
k__Bacteria	p__Bacteroidota	c__Bacteroidia	o__Bacteroidales	f__Bacteroidaceae	g__Bacteroides	s__Bacteroides_sp_AR29	0.003996	0.033966	0.177822
k__Bacteria	p__Bacteroidota	c__Bacteroidia	o__Bacteroidales	f__Bacteroidaceae	g__Bacteroides	s__Bacteroides_sp_An19	0.000999	0.001998	0.250749
k__Bacteria	p__Bacteroidota	c__Bacteroidia	o__Bacteroidales	f__Bacteroidaceae	g__Bacteroides	s__Bacteroides_sp_An51A	0.014985	0.023976	0.905095
k__Bacteria	p__Bacteroidota	c__Bacteroidia	o__Bacteroidales	f__Bacteroidaceae	g__Bacteroides	s__Bacteroides_sp_CACC_737	0.657343	0.021978	0.342657
k__Bacteria	p__Bacteroidota	c__Bacteroidia	o__Bacteroidales	f__Bacteroidaceae	g__Bacteroides	s__Bacteroides_sp_CAG_1060	0.000999	0.000999	0.93007
k__Bacteria	p__Bacteroidota	c__Bacteroidia	o__Bacteroidales	f__Bacteroidaceae	g__Bacteroides	s__Bacteroides_sp_CAG_1060_57_27	0.001998	0.002997	0.978022
k__Bacteria	p__Bacteroidota	c__Bacteroidia	o__Bacteroidales	f__Bacteroidaceae	g__Bacteroides	s__Bacteroides_sp_CAG_443	0.007992	0.001998	0.354645
k__Bacteria	p__Bacteroidota	c__Bacteroidia	o__Bacteroidales	f__Bacteroidaceae	g__Bacteroides	s__Bacteroides_sp_CAG_462	0.010989	0.005994	0.757243
k__Bacteria	p__Bacteroidota	c__Bacteroidia	o__Bacteroidales	f__Bacteroidaceae	g__Bacteroides	s__Bacteroides_sp_CAG_545	0.000999	0.000999	0.966034
k__Bacteria	p__Bacteroidota	c__Bacteroidia	o__Bacteroidales	f__Bacteroidaceae	g__Bacteroides	s__Bacteroides_sp_CAG_598	0.000999	0.000999	0.372627
k__Bacteria	p__Bacteroidota	c__Bacteroidia	o__Bacteroidales	f__Bacteroidaceae	g__Bacteroides	s__Bacteroides_sp_CAG_633	0.052947	0.014985	0.69031
k__Bacteria	p__Bacteroidota	c__Bacteroidia	o__Bacteroidales	f__Bacteroidaceae	g__Bacteroides	s__Bacteroides_sp_CAG_661	0.082917	0.018981	0.347652
k__Bacteria	p__Bacteroidota	c__Bacteroidia	o__Bacteroidales	f__Bacteroidaceae	g__Bacteroides	s__Bacteroides_sp_CAG_702	0.001998	0.001998	0.594406
k__Bacteria	p__Bacteroidota	c__Bacteroidia	o__Bacteroidales	f__Bacteroidaceae	g__Bacteroides	s__Bacteroides_sp_CAG_709	0.000999	0.000999	0.971029
k__Bacteria	p__Bacteroidota	c__Bacteroidia	o__Bacteroidales	f__Bacteroidaceae	g__Bacteroides	s__Bacteroides_sp_CAG_714	0.014985	0.25974	0.757243
k__Bacteria	p__Bacteroidota	c__Bacteroidia	o__Bacteroidales	f__Bacteroidaceae	g__Bacteroides	s__Bacteroides_sp_CAG_754	0.028971	0.043956	0.432567
k__Bacteria	p__Bacteroidota	c__Bacteroidia	o__Bacteroidales	f__Bacteroidaceae	g__Bacteroides	s__Bacteroides_sp_CAG_770	0.000999	0.000999	0.976024
k__Bacteria	p__Bacteroidota	c__Bacteroidia	o__Bacteroidales	f__Bacteroidaceae	g__Bacteroides	s__Bacteroides_sp_CAG_98	0.001998	0.00999	0.358641
k__Bacteria	p__Bacteroidota	c__Bacteroidia	o__Bacteroidales	f__Bacteroidaceae	g__Bacteroides	s__Bacteroides_sp_D1	0.002997	0.003996	0.954046
k__Bacteria	p__Bacteroidota	c__Bacteroidia	o__Bacteroidales	f__Bacteroidaceae	g__Bacteroides	s__Bacteroides_sp_D2	0.015984	0.065934	0.952048
k__Bacteria	p__Bacteroidota	c__Bacteroidia	o__Bacteroidales	f__Bacteroidaceae	g__Bacteroides	s__Bacteroides_sp_D20	0.005994	0.000999	0.300699
k__Bacteria	p__Bacteroidota	c__Bacteroidia	o__Bacteroidales	f__Bacteroidaceae	g__Bacteroides	s__Bacteroides_sp_D22	0.408591	0.025974	0.220779
k__Bacteria	p__Bacteroidota	c__Bacteroidia	o__Bacteroidales	f__Bacteroidaceae	g__Bacteroides	s__Bacteroides_sp_GM023	0.000999	0.004995	0.502498
k__Bacteria	p__Bacteroidota	c__Bacteroidia	o__Bacteroidales	f__Bacteroidaceae	g__Bacteroides	s__Bacteroides_sp_HMSC067B03	0.000999	0.000999	0.809191
k__Bacteria	p__Bacteroidota	c__Bacteroidia	o__Bacteroidales	f__Bacteroidaceae	g__Bacteroides	s__Bacteroides_sp_HPS0048	0.002997	0.000999	0.809191
k__Bacteria	p__Bacteroidota	c__Bacteroidia	o__Bacteroidales	f__Bacteroidaceae	g__Bacteroides	s__Bacteroides_sp_K03	0.002997	0.004995	0.062937
k__Bacteria	p__Bacteroidota	c__Bacteroidia	o__Bacteroidales	f__Bacteroidaceae	g__Bacteroides	s__Bacteroides_sp_L10_4	0.013986	0.000999	0.108891
k__Bacteria	p__Bacteroidota	c__Bacteroidia	o__Bacteroidales	f__Bacteroidaceae	g__Bacteroides	s__Bacteroides_sp_M27	0.005994	0.020979	0.679321
k__Bacteria	p__Bacteroidota	c__Bacteroidia	o__Bacteroidales	f__Bacteroidaceae	g__Bacteroides	s__Bacteroides_sp_MSK_20_12	0.008991	0.000999	0.823177
k__Bacteria	p__Bacteroidota	c__Bacteroidia	o__Bacteroidales	f__Bacteroidaceae	g__Bacteroides	s__Bacteroides_sp_Marseille_P8574	0.004995	0.000999	0.173826
k__Bacteria	p__Bacteroidota	c__Bacteroidia	o__Bacteroidales	f__Bacteroidaceae	g__Bacteroides	s__Bacteroides_sp_NSJ_21	0.006993	0.000999	0.78022
k__Bacteria	p__Bacteroidota	c__Bacteroidia	o__Bacteroidales	f__Bacteroidaceae	g__Bacteroides	s__Bacteroides_sp_NSJ_39	0.014985	0.00999	0.972028
k__Bacteria	p__Bacteroidota	c__Bacteroidia	o__Bacteroidales	f__Bacteroidaceae	g__Bacteroides	s__Bacteroides_sp_OF04_15BH	0.000999	0.000999	0.621379
k__Bacteria	p__Bacteroidota	c__Bacteroidia	o__Bacteroidales	f__Bacteroidaceae	g__Bacteroides	s__Bacteroides_sp_OM08_11	0.028971	0.003996	0.428571
k__Bacteria	p__Bacteroidota	c__Bacteroidia	o__Bacteroidales	f__Bacteroidaceae	g__Bacteroides	s__Bacteroides_sp_OM08_17BH	0.022977	0.03996	0.531469
k__Bacteria	p__Bacteroidota	c__Bacteroidia	o__Bacteroidales	f__Bacteroidaceae	g__Bacteroides	s__Bacteroides_stercoris	0.001998	0.004995	0.913087
k__Bacteria	p__Bacteroidota	c__Bacteroidia	o__Bacteroidales	f__Bacteroidaceae	g__Bacteroides	s__Bacteroides_stercoris_CAG_120	0.001998	0.000999	0.158841
k__Bacteria	p__Bacteroidota	c__Bacteroidia	o__Bacteroidales	f__Bacteroidaceae	g__Bacteroides	s__Bacteroides_thetaiotaomicron	0.002997	0.013986	0.685315
k__Bacteria	p__Bacteroidota	c__Bacteroidia	o__Bacteroidales	f__Bacteroidaceae	g__Bacteroides	s__Bacteroides_thetaiotaomicron_CAG_40	0.010989	0.001998	0.391608
k__Bacteria	p__Bacteroidota	c__Bacteroidia	o__Bacteroidales	f__Bacteroidaceae	g__Bacteroides	s__Bacteroides_timonensis	0.003996	0.060939	0.088911
k__Bacteria	p__Bacteroidota	c__Bacteroidia	o__Bacteroidales	f__Bacteroidaceae	g__Bacteroides	s__Bacteroides_togonis	0.208791	0.024975	0.190809
k__Bacteria	p__Bacteroidota	c__Bacteroidia	o__Bacteroidales	f__Bacteroidaceae	g__Bacteroides	s__Bacteroides_uniformis	0.007992	0.000999	0.155844
k__Bacteria	p__Bacteroidota	c__Bacteroidia	o__Bacteroidales	f__Bacteroidaceae	g__Bacteroides	s__Bacteroides_uniformis_CAG_3	0.161838	0.014985	0.286713
k__Bacteria	p__Bacteroidota	c__Bacteroidia	o__Bacteroidales	f__Bacteroidaceae	g__Bacteroides	s__Bacteroides_vulgatus_CAG_6	0.000999	0.001998	0.603397
k__Bacteria	p__Bacteroidota	c__Bacteroidia	o__Bacteroidales	f__Bacteroidaceae	g__Bacteroides	s__Bacteroides_xylanisolvens	0.006993	0.032967	0.856144
k__Bacteria	p__Bacteroidota	c__Bacteroidia	o__Bacteroidales	f__Bacteroidaceae	g__Bacteroides	s__Bacteroides_zhangwenhongii	0.011988	0.201798	0.107892
k__Bacteria	p__Bacteroidota	c__Bacteroidia	o__Bacteroidales	f__Bacteroidaceae	g__Bacteroides	s__Bacteroides_zoogleoformans	0.111888	0.008991	0.23976
k__Bacteria	p__Bacteroidota	c__Bacteroidia	o__Bacteroidales	f__Barnesiellaceae	g__Barnesiella	s__Barnesiella_sp_GGCC_0306	0.002997	0.034965	1
k__Bacteria	p__Bacillota	c__Clostridia	o__Eubacteriales	f__Clostridiaceae	g__Beduini	s__Beduini_massiliensis	0.015984	0.003996	0.081918
k__Bacteria	p__Pseudomonadota	c__Gammaproteobacteria	o__Thiotrichales	f__Thiotrichaceae	g__Beggiatoa	s__Beggiatoa_sp_PS	0.000999	0.001998	1
k__Bacteria	p__Actinomycetota	c__Coriobacteriia	o__Eggerthellales	f__Eggerthellaceae	g__Berryella	s__Berryella_intestinalis	0.042957	0.751459	0.044955
k__Bacteria	p__Actinomycetota	c__Actinomycetes	o__Bifidobacteriales	f__Bifidobacteriaceae	g__Bifidobacterium	s__Bifidobacterium_adolescentis_CAG_119	0.087912	0.035964	0.385614
k__Bacteria	p__Actinomycetota	c__Actinomycetes	o__Bifidobacteriales	f__Bifidobacteriaceae	g__Bifidobacterium	s__Bifidobacterium_callitrichidarum	0.030969	0.503139	0.287712
k__Bacteria	p__Actinomycetota	c__Actinomycetes	o__Bifidobacteriales	f__Bifidobacteriaceae	g__Bifidobacterium	s__Bifidobacterium_canis	0.011988	0.197802	0.155844
k__Bacteria	p__Actinomycetota	c__Actinomycetes	o__Bifidobacteriales	f__Bifidobacteriaceae	g__Bifidobacterium	s__Bifidobacterium_castoris	0.023976	0.000999	0.131868
k__Bacteria	p__Actinomycetota	c__Actinomycetes	o__Bifidobacteriales	f__Bifidobacteriaceae	g__Bifidobacterium	s__Bifidobacterium_choerinum	0.003996	0.000999	0.711289
k__Bacteria	p__Actinomycetota	c__Actinomycetes	o__Bifidobacteriales	f__Bifidobacteriaceae	g__Bifidobacterium	s__Bifidobacterium_choloepi	0.018981	0.013986	0.577423
k__Bacteria	p__Actinomycetota	c__Actinomycetes	o__Bifidobacteriales	f__Bifidobacteriaceae	g__Bifidobacterium	s__Bifidobacterium_criceti	0.020979	0.575141	0.140859
k__Bacteria	p__Actinomycetota	c__Actinomycetes	o__Bifidobacteriales	f__Bifidobacteriaceae	g__Bifidobacterium	s__Bifidobacterium_italicum	0.061938	1	0.005994
k__Bacteria	p__Actinomycetota	c__Actinomycetes	o__Bifidobacteriales	f__Bifidobacteriaceae	g__Bifidobacterium	s__Bifidobacterium_moukalabense	0.000999	0.000999	1
k__Bacteria	p__Actinomycetota	c__Actinomycetes	o__Bifidobacteriales	f__Bifidobacteriaceae	g__Bifidobacterium	s__Bifidobacterium_pseudocatenulatum	0.125874	0.042957	0.302697
k__Bacteria	p__Actinomycetota	c__Actinomycetes	o__Bifidobacteriales	f__Bifidobacteriaceae	g__Bifidobacterium	s__Bifidobacterium_sp_SO1	0.02997	0.033966	0.125874
k__Bacteria	p__Actinomycetota	c__Actinomycetes	o__Bifidobacteriales	f__Bifidobacteriaceae	g__Bifidobacterium	s__Bifidobacterium_thermophilum	0.41248	0.004995	0.005994
k__Bacteria	p__Thermodesulfobacteriota	c__Desulfovibrionia	o__Desulfovibrionales	f__Desulfovibrionaceae	g__Bilophila	s__Bilophila_sp_4_1_30	0.177822	0.033966	0.436563
k__Eukaryota	p__Ascomycota	c__Eurotiomycetes	o__Onygenales	f__Ajellomycetaceae	g__Blastomyces	s__Blastomyces_dermatitidis	0.215784	0.025974	0.112887
k__Bacteria	p__Bacillota	c__Clostridia	o__Eubacteriales	f__Lachnospiraceae	g__Blautia	s__Blautia_coccoides	0.044955	0.190809	0.240759
k__Bacteria	p__Bacillota	c__Clostridia	o__Eubacteriales	f__Lachnospiraceae	g__Blautia	s__Blautia_faecicola	0.031968	0.016983	0.961039
k__Bacteria	p__Bacillota	c__Clostridia	o__Eubacteriales	f__Lachnospiraceae	g__Blautia	s__Blautia_sp_AM46_3MH	0.506494	0.008991	0.093906
k__Bacteria	p__Bacillota	c__Clostridia	o__Eubacteriales	f__Lachnospiraceae	g__Blautia	s__Blautia_sp_An46	0.037962	0.010989	0.534466
k__Bacteria	p__Bacillota	c__Clostridia	o__Eubacteriales	f__Lachnospiraceae	g__Blautia	s__Blautia_sp_CAG_37	0.045954	0.08991	0.74026
k__Bacteria	p__Bacillota	c__Clostridia	o__Eubacteriales	f__Lachnospiraceae	g__Blautia	s__Blautia_sp_DFI_3_45	0.006993	0.503139	0.275724
k__Bacteria	p__Bacillota	c__Clostridia	o__Eubacteriales	f__Lachnospiraceae	g__Blautia	s__Blautia_sp_MCC270	0.294705	0.00999	1
k__Bacteria	p__Spirochaetota	c__Spirochaetia	o__Brachyspirales	f__Brachyspiraceae	g__Brachyspira	s__Brachyspira_aalborgi	0.008991	0.327672	0.061938
k__Bacteria	p__Spirochaetota	c__Spirochaetia	o__Brachyspirales	f__Brachyspiraceae	g__Brachyspira	s__Brachyspira_hyodysenteriae	0.007992	0.117882	0.661339
k__Bacteria	p__Spirochaetota	c__Spirochaetia	o__Brachyspirales	f__Brachyspiraceae	g__Brachyspira	s__Brachyspira_murdochii	0.028971	0.160839	0.665335
k__Bacteria	p__Spirochaetota	c__Spirochaetia	o__Brachyspirales	f__Brachyspiraceae	g__Brachyspira	s__Brachyspira_sp_CAG_484	0.051948	0.000999	0.135864
k__Bacteria	p__Bacillota	c__Bacilli	o__Bacillales	f__Paenibacillaceae	g__Brevibacillus	s__Brevibacillus_centrosporus	0.015984	0.277722	1
k__Bacteria	p__Bacillota	c__Bacilli	o__Bacillales	f__Paenibacillaceae	g__Brevibacillus	s__Brevibacillus_fulvus	0.003996	0.062937	0.726274
k__Bacteria	p__Bacillota	c__Bacilli	o__Bacillales	f__Paenibacillaceae	g__Brevibacillus	s__Brevibacillus_humidisoli	0.041958	0.100899	0.969031
k__Bacteria	p__Bacillota	c__Bacilli	o__Bacillales	f__Paenibacillaceae	g__Brevibacillus	s__Brevibacillus_panacihumi	0.270729	0.000999	0.037962
k__Bacteria	p__Bacillota	c__Bacilli	o__Bacillales	f__Paenibacillaceae	g__Brevibacillus	s__Brevibacillus_sp_Leaf182	0.286713	0.000999	1
k__Bacteria	p__Actinomycetota	c__Actinomycetes	o__Micrococcales	f__Brevibacteriaceae	g__Brevibacterium	s__Brevibacterium_oceani	0.015984	0.701244	0.211788
k__Bacteria	p__Bacillota	c__Bacilli	o__Bacillales	f__Listeriaceae	g__Brochothrix	s__Brochothrix_thermosphacta	0.016983	0.020979	0.228771
k__Bacteria	p__Pseudomonadota	c__Alphaproteobacteria	o__Hyphomicrobiales	f__Brucellaceae	g__Brucella	s__Brucella_abortus	0.006993	0.005994	0.888112
k__Bacteria	p__Pseudomonadota	c__Alphaproteobacteria	o__Hyphomicrobiales	f__Brucellaceae	g__Brucella	s__Brucella_melitensis	0.133866	0.027972	0.251748
k__Bacteria	p__Pseudomonadota	c__Alphaproteobacteria	o__Hyphomicrobiales	f__Brucellaceae	g__Brucella	s__Brucella_neotomae	0.017982	0.001998	0.176823
k__Bacteria	p__Pseudomonadota	c__Alphaproteobacteria	o__Hyphomicrobiales	f__Brucellaceae	g__Brucella	s__Brucella_suis	0.015984	0.001998	0.638362
k__Bacteria	p__Bacteroidota	c__Bacteroidia	o__Bacteroidales	f__Odoribacteraceae	g__Butyricimonas	s__Butyricimonas_faecihominis	0.178821	0.892108	0.035964
k__Bacteria	p__Bacteroidota	c__Bacteroidia	o__Bacteroidales	f__Odoribacteraceae	g__Butyricimonas	s__Butyricimonas_paravirosa	0.002997	0.023976	0.583417
k__Bacteria	p__Bacteroidota	c__Bacteroidia	o__Bacteroidales	f__Odoribacteraceae	g__Butyricimonas	s__Butyricimonas_sp_An62	0.001998	0.480937	0.004995
k__Bacteria	p__Bacteroidota	c__Bacteroidia	o__Bacteroidales	f__Odoribacteraceae	g__Butyricimonas	s__Butyricimonas_sp_Marseille_P2440	0.033966	0.516484	0.504496
k__Bacteria	p__Bacteroidota	c__Bacteroidia	o__Bacteroidales	f__Odoribacteraceae	g__Butyricimonas	s__Butyricimonas_sp_NSJ_56	0.001998	0.000999	0.064935
k__Bacteria	p__Bacteroidota	c__Bacteroidia	o__Bacteroidales	f__Odoribacteraceae	g__Butyricimonas	s__Butyricimonas_synergistica	0.000999	0.000999	0.778222
k__Bacteria	p__Bacteroidota	c__Bacteroidia	o__Bacteroidales	f__Odoribacteraceae	g__Butyricimonas	s__Butyricimonas_virosa	0.002997	0.001998	0.573427
k__Bacteria	p__Bacillota	c__Clostridia	o__Eubacteriales	f__Lachnospiraceae	g__Butyrivibrio	s__Butyrivibrio_sp_FCS006	0.024975	0.112887	0.915085
k__Bacteria	p__Pseudomonadota	c__Betaproteobacteria	o__Burkholderiales	f__Burkholderiaceae	g__Caballeronia	s__Caballeronia_sordidicola	0.024975	0.170829	0.504496
k__Bacteria	p__Calditrichota	c__Calditrichia	o__Calditrichales	f__Calditrichaceae	g__Caldithrix	s__Caldithrix_sp	0.000999	0.000999	1
k__Bacteria	p__Bacillota	c__Clostridia	o__Eubacteriales	f__Clostridiaceae	g__Caloramator	s__Caloramator_australicus	0.033966	0.034965	0.427572
k__Bacteria	p__Bacillota	c__Clostridia	o__Eubacteriales	f__Clostridiaceae	g__Caloramator	s__Caloramator_mitchellensis	0.054945	0.701244	0.043956
k__Bacteria	p__Bacillota	c__Clostridia	o__Thermoanaerobacterales	f__Thermoanaerobacteraceae	g__Calorimonas	s__Calorimonas_adulescens	0.014985	0.094905	0.686314
k__Bacteria	p__Bacillota	c__Clostridia	o__Eubacteriales	f__Clostridiaceae	g__Caminicella	s__Caminicella_sporogenes	0.962038	0.25974	0.020979
k__Bacteria	p__Campylobacterota	c__Epsilonproteobacteria	o__Campylobacterales	f__Campylobacteraceae	g__Campylobacter	s__Campylobacter_cuniculorum	0.001998	0.040959	0.207792
k__Bacteria	p__Campylobacterota	c__Epsilonproteobacteria	o__Campylobacterales	f__Campylobacteraceae	g__Campylobacter	s__Campylobacter_helveticus	0.043956	0.145854	0.909091
k__Bacteria	p__Campylobacterota	c__Epsilonproteobacteria	o__Campylobacterales	f__Campylobacteraceae	g__Campylobacter	s__Campylobacter_jejuni	0.005994	0.006993	0.15984
k__Bacteria	p__Campylobacterota	c__Epsilonproteobacteria	o__Campylobacterales	f__Campylobacteraceae	g__Campylobacter	s__Campylobacter_peloridis	0.021978	0.051948	0.983017
k__Bacteria	p__Campylobacterota	c__Epsilonproteobacteria	o__Campylobacterales	f__Campylobacteraceae	g__Campylobacter	s__Campylobacter_sp_MIT_12_5580	0.001998	0.002997	0.761239
k__Bacteria	p__Campylobacterota	c__Epsilonproteobacteria	o__Campylobacterales	f__Campylobacteraceae	g__Campylobacter	s__Campylobacter_sp_MIT_97_5078	0.006993	0.595209	0.186813
k__Bacteria	p__Campylobacterota	c__Epsilonproteobacteria	o__Campylobacterales	f__Campylobacteraceae	g__Campylobacter	s__Campylobacter_upsaliensis	0.072927	0.006993	0.821179
k__Bacteria	p__Campylobacterota	c__Epsilonproteobacteria	o__Campylobacterales	f__Campylobacteraceae	g__Campylobacter	s__Campylobacter_volucris	0.038961	0.512464	0.111888
k__Bacteria	p__Campylobacterota	c__Epsilonproteobacteria	o__Campylobacterales	f__Campylobacteraceae	g__Campylobacter	s__Campylobacter_vulpis	0.005994	0.575141	0.080919
k__Bacteria	p__Pseudomonadota	c__Betaproteobacteria	o__Other	f__Other	g__Candidatus_Accumulibacter	s__Candidatus_Accumulibacter_adjunctus	0.006993	0.180819	0.176823
k__Bacteria	p__Bacillota	c__Clostridia	o__Eubacteriales	f__Clostridiaceae	g__Candidatus_Arthromitus	s__Candidatus_Arthromitus_sp_SFB_1	0.092907	1	0.00999
k__Bacteria	p__Bacillota	c__Clostridia	o__Eubacteriales	f__Clostridiaceae	g__Candidatus_Arthromitus	s__Candidatus_Arthromitus_sp_SFB_mouse	0.010989	0.615106	0.186813
k__Bacteria	p__Bacillota	c__Clostridia	o__Eubacteriales	f__Clostridiaceae	g__Candidatus_Arthromitus	s__Candidatus_Arthromitus_sp_SFB_mouse_NL	0.038961	0.595209	0.583417
k__Bacteria	p__Pseudomonadota	c__Gammaproteobacteria	o__Other	f__Candidatus_Competibacteraceae	g__Candidatus_Contendobacter	s__Candidatus_Contendobacter_odensis	0.004995	0.320679	0.102897
k__Bacteria	p__Bacillota	c__Clostridia	o__Eubacteriales	f__Lachnospiraceae	g__Candidatus_Epulonipiscium	s__Epulopiscium_sp_Nele67_Bin004	0.16983	0.046953	0.581419
k__Bacteria	p__Thermodesulfobacteriota	c__Desulfobacteria	o__Desulfobacterales	f__Desulfobacteraceae	g__Candidatus_Magnetoglobus	s__Candidatus_Magnetoglobus_multicellularis	0.41248	0.008991	0.01998
k__Bacteria	p__Nitrospirota	c__Nitrospiria	o__Nitrospirales	f__Nitrospiraceae	g__Candidatus_Magnetoovum	s__Candidatus_Magnetoovum_chiemensis	0.003996	0.052947	0.787213
k__Archaea	p__Euryarchaeota	c__Candidatus_Methanofastidiosa	o__Other	f__Other	g__Candidatus_Methanofastidiosum	s__Candidatus_Methanofastidiosum_methylthiophilus	0.04995	0.615106	0.247752
k__Bacteria	p__Actinomycetota	c__Acidimicrobiia	o__Acidimicrobiales	f__Microthrixaceae	g__Candidatus_Microthrix	s__Candidatus_Microthrix_parvicella	0.015984	0.113886	1
k__Bacteria	p__Bacteroidota	c__Bacteroidia	o__Bacteroidales	f__Other	g__Candidatus_Ordinivivax	s__Candidatus_Ordinivivax_streblomastigis	0.000999	0.000999	0.421578
k__Bacteria	p__Bacillota	c__Erysipelotrichia	o__Erysipelotrichales	f__Erysipelotrichaceae	g__Candidatus_Stoquefichus	s__Candidatus_Stoquefichus_sp_KLE1796	0.106893	0.004995	0.145854
k__Bacteria	p__Acidobacteriota	c__Terriglobia	o__Bryobacterales	f__Solibacteraceae	g__Candidatus_Sulfopaludibacter	s__Candidatus_Sulfopaludibacter_sp_SbA6	0.006993	0.001998	0.79021
k__Bacteria	p__Acidobacteriota	c__Terriglobia	o__Terriglobales	f__Acidobacteriaceae	g__Candidatus_Sulfotelmatobacter	s__Candidatus_Sulfotelmatobacter_kueseliae	0.008991	0.041958	0.998002
k__Bacteria	p__Bacteroidota	c__Flavobacteriia	o__Flavobacteriales	f__Flavobacteriaceae	g__Capnocytophaga	s__Capnocytophaga_felis	0.008991	0.032967	0.260739
k__Bacteria	p__Bacteroidota	c__Flavobacteriia	o__Flavobacteriales	f__Flavobacteriaceae	g__Capnocytophaga	s__Capnocytophaga_sp_oral_taxon_326	0.044955	1	0.088911
k__Bacteria	p__Pseudomonadota	c__Gammaproteobacteria	o__Cardiobacteriales	f__Cardiobacteriaceae	g__Cardiobacterium	s__Cardiobacterium_valvarum	0.004995	0.000999	0.217782
k__Bacteria	p__Bacillota	c__Bacilli	o__Lactobacillales	f__Carnobacteriaceae	g__Carnobacterium	s__Carnobacterium_divergens	0.013986	0.025974	0.188811
k__Bacteria	p__Bacillota	c__Bacilli	o__Lactobacillales	f__Carnobacteriaceae	g__Carnobacterium	s__Carnobacterium_gallinarum	0.00999	0.067932	1
k__Bacteria	p__Actinomycetota	c__Actinomycetes	o__Micromonosporales	f__Micromonosporaceae	g__Catellatospora	s__Catellatospora_sichuanensis	0.000999	0.000999	1
k__Bacteria	p__Bacillota	c__Erysipelotrichia	o__Erysipelotrichales	f__Coprobacillaceae	g__Catenibacterium	s__Catenibacterium_mitsuokai	0.051948	0.000999	0.086913
k__Bacteria	p__Bacillota	c__Erysipelotrichia	o__Erysipelotrichales	f__Coprobacillaceae	g__Catenibacterium	s__Catenibacterium_sp_co_0103	0.010989	0.01998	0.433566
k__Bacteria	p__Bacillota	c__Clostridia	o__Eubacteriales	f__Lachnospiraceae	g__Catonella	s__Catonella_sp	0.001998	0.000999	0.94006
k__Bacteria	p__Bacteroidota	c__Cytophagia	o__Cytophagales	f__Cesiribacteraceae	g__Cesiribacter	s__Cesiribacter_andamanensis	0.360639	0.022977	0.126873
k__Bacteria	p__Fusobacteriota	c__Fusobacteriia	o__Fusobacteriales	f__Fusobacteriaceae	g__Cetobacterium	s__Cetobacterium_ceti	0.008991	0.130869	0.462537
k__Bacteria	p__Bacteroidota	c__Chitinophagia	o__Chitinophagales	f__Chitinophagaceae	g__Chitinophaga	s__Chitinophaga_fulva	0.000999	0.000999	1
k__Bacteria	p__Bacteroidota	c__Chitinophagia	o__Chitinophagales	f__Chitinophagaceae	g__Chitinophaga	s__Chitinophaga_oryzae	0.002997	0.005994	0.728625
k__Bacteria	p__Bacteroidota	c__Chitinophagia	o__Chitinophagales	f__Chitinophagaceae	g__Chitinophaga	s__Chitinophaga_solisilvae	0.018981	0.136863	0.845155
k__Bacteria	p__Chlorobiota	c__Chlorobiia	o__Chlorobiales	f__Chlorobiaceae	g__Chlorobium	s__Chlorobium_sp_N1	0.586414	0.038961	0.21978
k__Bacteria	p__Bacillota	c__Clostridia	o__Eubacteriales	f__Christensenellaceae	g__Christensenella	s__Christensenella_sp_Marseille_P3954	0.091908	0.467532	0.012987
k__Bacteria	p__Bacillota	c__Clostridia	o__Eubacteriales	f__Christensenellaceae	g__Christensenella	s__Christensenella_sp_NSJ_35	0.073926	0.047952	0.742258
k__Bacteria	p__Bacteroidota	c__Flavobacteriia	o__Flavobacteriales	f__Weeksellaceae	g__Chryseobacterium	s__Chryseobacterium_lathyri	1	0.035964	0.008991
k__Bacteria	p__Bacteroidota	c__Flavobacteriia	o__Flavobacteriales	f__Weeksellaceae	g__Chryseobacterium	s__Chryseobacterium_sp_PS_8	0.022977	0.071928	0.777223
k__Bacteria	p__Bacteroidota	c__Flavobacteriia	o__Flavobacteriales	f__Weeksellaceae	g__Chryseobacterium	s__Chryseobacterium_taklimakanense	0.030969	0.000999	1
k__Bacteria	p__Actinomycetota	c__Actinomycetes	o__Micrococcales	f__Microbacteriaceae	g__Clavibacter	s__Clavibacter_michiganensis	0.207792	0.041958	0.183816
k__Bacteria	p__Bacillota	c__Clostridia	o__Eubacteriales	f__Clostridiaceae	g__Clostridium	s__Clostridium_chrysemydis	0.074925	0.024975	0.828172
k__Bacteria	p__Bacillota	c__Clostridia	o__Eubacteriales	f__Clostridiaceae	g__Clostridium	s__Clostridium_liquoris	0.060939	0.503139	0.023976
k__Bacteria	p__Bacillota	c__Clostridia	o__Eubacteriales	f__Clostridiaceae	g__Clostridium	s__Clostridium_mediterraneense	0.018981	0.035964	0.777223
k__Bacteria	p__Bacillota	c__Clostridia	o__Eubacteriales	f__Clostridiaceae	g__Clostridium	s__Clostridium_moniliforme	0.333666	0.270729	0.037962
k__Bacteria	p__Bacillota	c__Clostridia	o__Eubacteriales	f__Clostridiaceae	g__Clostridium	s__Clostridium_pascui	0.370264	0.026973	0.190809
k__Bacteria	p__Bacillota	c__Clostridia	o__Eubacteriales	f__Clostridiaceae	g__Clostridium	s__Clostridium_polyendosporum	0.402597	0.041958	0.00999
k__Bacteria	p__Bacillota	c__Clostridia	o__Eubacteriales	f__Clostridiaceae	g__Clostridium	s__Clostridium_psychrophilum	0.118881	0.048951	0.103896
k__Bacteria	p__Bacillota	c__Clostridia	o__Eubacteriales	f__Clostridiaceae	g__Clostridium	s__Clostridium_rhizosphaerae	0.114885	0.025974	0.231768
k__Bacteria	p__Bacillota	c__Clostridia	o__Eubacteriales	f__Clostridiaceae	g__Clostridium	s__Clostridium_sp_29_15	0.036963	0.701244	0.106893
k__Bacteria	p__Bacillota	c__Clostridia	o__Eubacteriales	f__Clostridiaceae	g__Clostridium	s__Clostridium_sp_AF15_17LB	0.021978	0.02997	0.36963
k__Bacteria	p__Bacillota	c__Clostridia	o__Eubacteriales	f__Clostridiaceae	g__Clostridium	s__Clostridium_sp_AF15_49	0.022977	0.210789	1
k__Bacteria	p__Bacillota	c__Clostridia	o__Eubacteriales	f__Clostridiaceae	g__Clostridium	s__Clostridium_sp_AF32_7AC	0.643357	0.032967	0.090909
k__Bacteria	p__Bacillota	c__Clostridia	o__Eubacteriales	f__Clostridiaceae	g__Clostridium	s__Clostridium_sp_AF36_4	0.052947	0.041958	0.721279
k__Bacteria	p__Bacillota	c__Clostridia	o__Eubacteriales	f__Clostridiaceae	g__Clostridium	s__Clostridium_sp_AF37_5	0.006993	0.000999	0.694306
k__Bacteria	p__Bacillota	c__Clostridia	o__Eubacteriales	f__Clostridiaceae	g__Clostridium	s__Clostridium_sp_AM28_20LB	0.021978	0.287712	0.949051
k__Bacteria	p__Bacillota	c__Clostridia	o__Eubacteriales	f__Clostridiaceae	g__Clostridium	s__Clostridium_sp_AM48_13	0.014985	0.094905	0.818182
k__Bacteria	p__Bacillota	c__Clostridia	o__Eubacteriales	f__Clostridiaceae	g__Clostridium	s__Clostridium_sp_ASBs410	0.35964	0.003996	0.422577
k__Bacteria	p__Bacillota	c__Clostridia	o__Eubacteriales	f__Clostridiaceae	g__Clostridium	s__Clostridium_sp_CAG_1013	0.01998	0.006993	0.757243
k__Bacteria	p__Bacillota	c__Clostridia	o__Eubacteriales	f__Clostridiaceae	g__Clostridium	s__Clostridium_sp_CAG_122	0.036963	0.12987	0.915085
k__Bacteria	p__Bacillota	c__Clostridia	o__Eubacteriales	f__Clostridiaceae	g__Clostridium	s__Clostridium_sp_CAG_167	0.043956	0.003996	0.150849
k__Bacteria	p__Bacillota	c__Clostridia	o__Eubacteriales	f__Clostridiaceae	g__Clostridium	s__Clostridium_sp_CAG_217_53_7	0.751249	0.024975	0.034965
k__Bacteria	p__Bacillota	c__Clostridia	o__Eubacteriales	f__Clostridiaceae	g__Clostridium	s__Clostridium_sp_CAG_253	0.045954	0.187812	0.971029
k__Bacteria	p__Bacillota	c__Clostridia	o__Eubacteriales	f__Clostridiaceae	g__Clostridium	s__Clostridium_sp_CAG_411	0.00999	0.014985	0.989011
k__Bacteria	p__Bacillota	c__Clostridia	o__Eubacteriales	f__Clostridiaceae	g__Clostridium	s__Clostridium_sp_CAG_505	0.043956	0.082917	0.36963
k__Bacteria	p__Bacillota	c__Clostridia	o__Eubacteriales	f__Clostridiaceae	g__Clostridium	s__Clostridium_sp_CAG_510	0.034965	0.364635	0.358641
k__Bacteria	p__Bacillota	c__Clostridia	o__Eubacteriales	f__Clostridiaceae	g__Clostridium	s__Clostridium_sp_CAG_557	0.025974	0.001998	0.719281
k__Bacteria	p__Bacillota	c__Clostridia	o__Eubacteriales	f__Clostridiaceae	g__Clostridium	s__Clostridium_sp_CAG_62	0.056943	0.010989	0.210789
k__Bacteria	p__Bacillota	c__Clostridia	o__Eubacteriales	f__Clostridiaceae	g__Clostridium	s__Clostridium_sp_CAG_62_40_43	0.030969	0.032967	0.805195
k__Bacteria	p__Bacillota	c__Clostridia	o__Eubacteriales	f__Clostridiaceae	g__Clostridium	s__Clostridium_sp_CAG_715	0.725275	0.000999	0.160839
k__Bacteria	p__Bacillota	c__Clostridia	o__Eubacteriales	f__Clostridiaceae	g__Clostridium	s__Clostridium_sp_CAG_729	0.684316	0.000999	0.08991
k__Bacteria	p__Bacillota	c__Clostridia	o__Eubacteriales	f__Clostridiaceae	g__Clostridium	s__Clostridium_sp_CAG_768	0.368631	0.015984	0.078921
k__Bacteria	p__Bacillota	c__Clostridia	o__Eubacteriales	f__Clostridiaceae	g__Clostridium	s__Clostridium_sp_CAG_967	0.736264	0.000999	0.092907
k__Bacteria	p__Bacillota	c__Clostridia	o__Eubacteriales	f__Clostridiaceae	g__Clostridium	s__Clostridium_sp_D43t1_170807_H7	0.674326	0.04995	0.021978
k__Bacteria	p__Bacillota	c__Clostridia	o__Eubacteriales	f__Clostridiaceae	g__Clostridium	s__Clostridium_sp_D53t1_180928_C8	0.074925	0.02997	1
k__Bacteria	p__Bacillota	c__Clostridia	o__Eubacteriales	f__Clostridiaceae	g__Clostridium	s__Clostridium_sp_FP1	0.046953	0.117882	1
k__Bacteria	p__Bacillota	c__Clostridia	o__Eubacteriales	f__Clostridiaceae	g__Clostridium	s__Clostridium_sp_FP2	0.509491	0.047952	0.500945
k__Bacteria	p__Bacillota	c__Clostridia	o__Eubacteriales	f__Clostridiaceae	g__Clostridium	s__Clostridium_sp_MD294	0.003996	0.055944	0.144855
k__Bacteria	p__Bacillota	c__Clostridia	o__Eubacteriales	f__Clostridiaceae	g__Clostridium	s__Clostridium_sp_Marseille_P2538	0.001998	0.001998	0.851149
k__Bacteria	p__Bacillota	c__Clostridia	o__Eubacteriales	f__Clostridiaceae	g__Clostridium	s__Clostridium_sp_NSJ_49	0.175824	0.000999	1
k__Bacteria	p__Bacillota	c__Clostridia	o__Eubacteriales	f__Clostridiaceae	g__Clostridium	s__Clostridium_sp_NSJ_6	0.013986	0.097902	0.999001
k__Bacteria	p__Bacillota	c__Clostridia	o__Eubacteriales	f__Clostridiaceae	g__Clostridium	s__Clostridium_sp_OM07_9AC	0.03996	0.365634	0.967033
k__Bacteria	p__Bacillota	c__Clostridia	o__Eubacteriales	f__Clostridiaceae	g__Clostridium	s__Clostridium_sp_cel8	0.040959	0.18981	0.883117
k__Eukaryota	p__Ascomycota	c__Sordariomycetes	o__Glomerellales	f__Glomerellaceae	g__Colletotrichum	s__Colletotrichum_spaethianum	0.004995	0.004995	0.78022
k__Eukaryota	p__Ascomycota	c__Sordariomycetes	o__Glomerellales	f__Glomerellaceae	g__Colletotrichum	s__Colletotrichum_tanaceti	0.006993	0.001998	0.515485
k__Bacteria	p__Actinomycetota	c__Coriobacteriia	o__Coriobacteriales	f__Coriobacteriaceae	g__Collinsella	s__Collinsella_aerofaciens	0.002997	0.068931	0.0999
k__Bacteria	p__Actinomycetota	c__Coriobacteriia	o__Coriobacteriales	f__Coriobacteriaceae	g__Collinsella	s__Collinsella_bouchesdurhonensis	0.046953	0.634263	0.427572
k__Bacteria	p__Actinomycetota	c__Coriobacteriia	o__Coriobacteriales	f__Coriobacteriaceae	g__Collinsella	s__Collinsella_intestinalis	0.001998	0.036963	0.07992
k__Bacteria	p__Actinomycetota	c__Coriobacteriia	o__Coriobacteriales	f__Coriobacteriaceae	g__Collinsella	s__Collinsella_sp_An268	0.000999	0.000999	0.0999
k__Bacteria	p__Actinomycetota	c__Coriobacteriia	o__Coriobacteriales	f__Coriobacteriaceae	g__Collinsella	s__Collinsella_sp_CAG_166	0.012987	0.067932	0.41958
k__Bacteria	p__Actinomycetota	c__Coriobacteriia	o__Coriobacteriales	f__Coriobacteriaceae	g__Collinsella	s__Collinsella_sp_CAG_289	0.005994	0.011988	0.567433
k__Bacteria	p__Actinomycetota	c__Coriobacteriia	o__Coriobacteriales	f__Coriobacteriaceae	g__Collinsella	s__Collinsella_sp_CAG_398	0.000999	0.003996	0.27972
k__Bacteria	p__Actinomycetota	c__Coriobacteriia	o__Coriobacteriales	f__Coriobacteriaceae	g__Collinsella	s__Collinsella_vaginalis	0.013986	0.011988	1
k__Bacteria	p__Bacillota	c__Erysipelotrichia	o__Erysipelotrichales	f__Coprobacillaceae	g__Coprobacillus	s__Coprobacillus_cateniformis	0.122877	0.004995	0.067932
k__Bacteria	p__Bacillota	c__Erysipelotrichia	o__Erysipelotrichales	f__Coprobacillaceae	g__Coprobacillus	s__Coprobacillus_sp	0.0999	0.000999	0.127872
k__Bacteria	p__Bacillota	c__Erysipelotrichia	o__Erysipelotrichales	f__Coprobacillaceae	g__Coprobacillus	s__Coprobacillus_sp_AF29_3BH	0.000999	0.000999	1
k__Bacteria	p__Bacillota	c__Erysipelotrichia	o__Erysipelotrichales	f__Coprobacillaceae	g__Coprobacillus	s__Coprobacillus_sp_AF33_1AC	0.308837	0.234765	0.043956
k__Bacteria	p__Bacteroidota	c__Bacteroidia	o__Bacteroidales	f__Barnesiellaceae	g__Coprobacter	s__Coprobacter_fastidiosus	0.005994	0.011988	0.52048
k__Bacteria	p__Bacillota	c__Clostridia	o__Eubacteriales	f__Lachnospiraceae	g__Coprococcus	s__Coprococcus_comes_CAG_19	0.616384	0.00999	0.134865
k__Bacteria	p__Bacillota	c__Clostridia	o__Eubacteriales	f__Lachnospiraceae	g__Coprococcus	s__Coprococcus_sp_AF16_22	0.132867	0.048951	0.672328
k__Bacteria	p__Verrucomicrobiota	c__Opitutae	o__Puniceicoccales	f__Puniceicoccaceae	g__Coraliomargarita	s__Coraliomargarita_akajimensis	0.519999	0.021978	0.078921
k__Bacteria	p__Actinomycetota	c__Actinomycetes	o__Mycobacteriales	f__Corynebacteriaceae	g__Corynebacterium	s__Corynebacterium_diphtheriae	0.002997	0.000999	0.874126
k__Bacteria	p__Actinomycetota	c__Actinomycetes	o__Mycobacteriales	f__Corynebacteriaceae	g__Corynebacterium	s__Corynebacterium_glutamicum	0.392607	0.045954	0.216783
k__Bacteria	p__Bacillota	c__Clostridia	o__Eubacteriales	f__Clostridiaceae	g__Crassaminicella	s__Crassaminicella_indica	0.01998	0.003996	0.386613
k__Bacteria	p__Bacillota	c__Clostridia	o__Eubacteriales	f__Clostridiaceae	g__Crassaminicella	s__Crassaminicella_thermophila	0.017982	0.533467	1
k__Bacteria	p__Pseudomonadota	c__Gammaproteobacteria	o__Enterobacterales	f__Enterobacteriaceae	g__Cronobacter	s__Cronobacter_turicensis	0.142857	0.001998	0.01998
k__Bacteria	p__Bacteroidota	c__Bacteroidia	o__Bacteroidales	f__Odoribacteraceae	g__Culturomica	s__Culturomica_massiliensis	0.015984	0.125874	0.981019
k__Bacteria	p__Thermodesulfobacteriota	c__Desulfovibrionia	o__Desulfovibrionales	f__Desulfovibrionaceae	g__Cupidesulfovibrio	s__Cupidesulfovibrio_liaohensis	0.311688	0.265734	0.015984
k__Bacteria	p__Thermodesulfobacteriota	c__Desulfovibrionia	o__Desulfovibrionales	f__Desulfovibrionaceae	g__Cupidesulfovibrio	s__Cupidesulfovibrio_oxamicus	0.532468	0.001998	1
k__Bacteria	p__Pseudomonadota	c__Betaproteobacteria	o__Burkholderiales	f__Burkholderiaceae	g__Cupriavidus	s__Cupriavidus_campinensis	0.082917	0.000999	1
k__Bacteria	p__Pseudomonadota	c__Betaproteobacteria	o__Burkholderiales	f__Burkholderiaceae	g__Cupriavidus	s__Cupriavidus_gilardii	0.002997	0.002997	0.956044
k__Bacteria	p__Pseudomonadota	c__Betaproteobacteria	o__Burkholderiales	f__Burkholderiaceae	g__Cupriavidus	s__Cupriavidus_necator	0.007992	0.000999	0.401598
k__Bacteria	p__Actinomycetota	c__Actinomycetes	o__Micrococcales	f__Microbacteriaceae	g__Curtobacterium	s__Curtobacterium_sp_8I_2	0.124875	0.038961	0.316683
k__Bacteria	p__Actinomycetota	c__Actinomycetes	o__Propionibacteriales	f__Propionibacteriaceae	g__Cutibacterium	s__Cutibacterium_acnes	0.162837	0.016983	0.441558
k__Bacteria	p__Pseudomonadota	c__Betaproteobacteria	o__Burkholderiales	f__Sutterellaceae	g__Dakarella	s__Dakarella_massiliensis	0.085914	1	0.010989
k__Bacteria	p__Pseudomonadota	c__Betaproteobacteria	o__Burkholderiales	f__Comamonadaceae	g__Delftia	s__Delftia_sp_670	0.042957	0.07992	0.584416
k__Bacteria	p__Pseudomonadota	c__Betaproteobacteria	o__Burkholderiales	f__Comamonadaceae	g__Delftia	s__Delftia_tsuruhatensis	0.000999	0.004995	0.561439
k__Bacteria	p__Thermodesulfobacteriota	c__Desulfobacteria	o__Desulfobacterales	f__Desulfobacteraceae	g__Desulfamplus	s__Desulfamplus_magnetovallimortis	0.433566	0.045954	0.140859
k__Bacteria	p__Bacillota	c__Clostridia	o__Eubacteriales	f__Peptococcaceae	g__Desulfofalx	s__Desulfofalx_alkaliphila	0.038961	0.701244	0.042957
k__Bacteria	p__Bacillota	c__Clostridia	o__Eubacteriales	f__Peptococcaceae	g__Desulforamulus	s__Desulforamulus_aeronauticus	0.020979	0.011988	0.401598
k__Bacteria	p__Thermodesulfobacteriota	c__Desulfobacteria	o__Desulfobacterales	f__Desulfosarcinaceae	g__Desulfosarcina	s__Desulfosarcina_cetonica	0.000999	0.086913	0.322677
k__Bacteria	p__Thermodesulfobacteriota	c__Desulfobulbia	o__Desulfobulbales	f__Desulfocapsaceae	g__Desulfosediminicola	s__Desulfosediminicola_ganghwensis	0.001998	0.701244	0.296703
k__Bacteria	p__Bacillota	c__Clostridia	o__Eubacteriales	f__Desulfitobacteriaceae	g__Desulfosporosinus	s__Candidatus_Desulfosporosinus_infrequens	0.135864	0.045954	1
k__Bacteria	p__Bacillota	c__Clostridia	o__Eubacteriales	f__Desulfitobacteriaceae	g__Desulfosporosinus	s__Desulfosporosinus_lacus	0.006993	0.003996	0.190809
k__Bacteria	p__Bacillota	c__Clostridia	o__Eubacteriales	f__Desulfitobacteriaceae	g__Desulfosporosinus	s__Desulfosporosinus_sp_BG	0.000999	0.030969	0.817183
k__Bacteria	p__Bacillota	c__Clostridia	o__Eubacteriales	f__Desulfotomaculaceae	g__Desulfotomaculum	s__Desulfotomaculum_sp_46_80	0.000999	0.000999	1
k__Bacteria	p__Thermodesulfobacteriota	c__Desulfovibrionia	o__Desulfovibrionales	f__Desulfovibrionaceae	g__Desulfovibrio	s__Desulfovibrio_litoralis	0.028971	0.084915	0.696304
k__Bacteria	p__Thermodesulfobacteriota	c__Desulfovibrionia	o__Desulfovibrionales	f__Desulfovibrionaceae	g__Desulfovibrio	s__Desulfovibrio_psychrotolerans	0.003996	1	0.031968
k__Bacteria	p__Thermodesulfobacteriota	c__Desulfovibrionia	o__Desulfovibrionales	f__Desulfovibrionaceae	g__Desulfovibrio	s__Desulfovibrio_sulfodismutans	0.203796	0.024975	1
k__Bacteria	p__Thermodesulfobacteriota	c__Desulfovibrionia	o__Desulfovibrionales	f__Desulfovibrionaceae	g__Desulfovibrio	s__uncultured_Desulfovibrio_sp	0.046953	0.013986	0.444555
k__Bacteria	p__Bacillota	c__Desulfuribacillia	o__Desulfuribacillales	f__Desulfuribacillaceae	g__Desulfuribacillus	s__Desulfuribacillus_alkaliarsenatis	0.918082	0.084915	0.035964
k__Bacteria	p__Aquificota	c__Aquificae	o__Desulfurobacteriales	f__Desulfurobacteriaceae	g__Desulfurobacterium	s__Desulfurobacterium_thermolithotrophum	0.308837	0.000999	0.184815
k__Bacteria	p__Bacillota	c__Tissierellia	o__Other	f__Other	g__Dethiosulfatibacter	s__Dethiosulfatibacter_aminovorans	0.315684	0.007992	0.111888
k__Bacteria	p__Synergistota	c__Synergistia	o__Synergistales	f__Dethiosulfovibrionaceae	g__Dethiosulfovibrio	s__Dethiosulfovibrio_salsuginis	0.000999	0.000999	0.242757
k__Bacteria	p__Bacillota	c__Negativicutes	o__Veillonellales	f__Veillonellaceae	g__Dialister	s__Dialister_sp_CAG_486	0.003996	0.015984	0.834166
k__Bacteria	p__Bacillota	c__Clostridia	o__Eubacteriales	f__Lachnospiraceae	g__Dorea	s__Dorea_sp_AF24_7LB	0.07992	0.005994	0.042957
k__Bacteria	p__Bacillota	c__Clostridia	o__Eubacteriales	f__Lachnospiraceae	g__Dorea	s__Dorea_sp_AM10_31	0.006993	0.015984	1
k__Bacteria	p__Bacillota	c__Clostridia	o__Eubacteriales	f__Lachnospiraceae	g__Dorea	s__Dorea_sp_CAG_105	0.000999	0.007992	0.317682
k__Bacteria	p__Bacillota	c__Clostridia	o__Eubacteriales	f__Lachnospiraceae	g__Dorea	s__Dorea_sp_OM07_5	0.097902	0.005994	1
k__Bacteria	p__Bacillota	c__Erysipelotrichia	o__Erysipelotrichales	f__Erysipelotrichaceae	g__Dubosiella	s__Dubosiella_newyorkensis	0.034965	0.041958	0.991009
k__Bacteria	p__Bacteroidota	c__Bacteroidia	o__Bacteroidales	f__Muribaculaceae	g__Duncaniella	s__Duncaniella_sp_C9	0.022977	0.010989	0.385614
k__Bacteria	p__Bacteroidota	c__Cytophagia	o__Cytophagales	f__Spirosomaceae	g__Dyadobacter	s__Dyadobacter_psychrotolerans	0.036963	0.016983	0.500945
k__Bacteria	p__Bacteroidota	c__Bacteroidia	o__Bacteroidales	f__Dysgonomonadaceae	g__Dysgonomonas	s__Dysgonomonas_alginatilytica	0.207792	0.011988	0.147852
k__Bacteria	p__Bacteroidota	c__Bacteroidia	o__Bacteroidales	f__Dysgonomonadaceae	g__Dysgonomonas	s__Dysgonomonas_gadei	0.007992	0.058941	0.155844
k__Bacteria	p__Bacteroidota	c__Bacteroidia	o__Bacteroidales	f__Dysgonomonadaceae	g__Dysgonomonas	s__Dysgonomonas_hofstadii	0.618382	0.020979	0.137862
k__Bacteria	p__Bacteroidota	c__Bacteroidia	o__Bacteroidales	f__Dysgonomonadaceae	g__Dysgonomonas	s__Dysgonomonas_massiliensis	0.047952	0.018981	0.585415
k__Bacteria	p__Bacteroidota	c__Bacteroidia	o__Bacteroidales	f__Dysgonomonadaceae	g__Dysgonomonas	s__Dysgonomonas_mossii	0.056943	0.575141	0.030969
k__Bacteria	p__Bacteroidota	c__Bacteroidia	o__Bacteroidales	f__Dysgonomonadaceae	g__Dysgonomonas	s__Dysgonomonas_sp_216	0.002997	0.007992	0.69031
k__Bacteria	p__Bacteroidota	c__Bacteroidia	o__Bacteroidales	f__Dysgonomonadaceae	g__Dysgonomonas	s__Dysgonomonas_sp_25	0.043956	0.018981	0.380619
k__Bacteria	p__Bacteroidota	c__Bacteroidia	o__Bacteroidales	f__Dysgonomonadaceae	g__Dysgonomonas	s__Dysgonomonas_sp_520	0.040959	0.086913	0.752248
k__Bacteria	p__Bacteroidota	c__Bacteroidia	o__Bacteroidales	f__Dysgonomonadaceae	g__Dysgonomonas	s__Dysgonomonas_sp_BGC7	0.041958	0.097902	0.41958
k__Bacteria	p__Bacteroidota	c__Bacteroidia	o__Bacteroidales	f__Dysgonomonadaceae	g__Dysgonomonas	s__Dysgonomonas_sp_HGC4	0.017982	0.005994	0.395604
k__Bacteria	p__Bacteroidota	c__Bacteroidia	o__Bacteroidales	f__Dysgonomonadaceae	g__Dysgonomonas	s__Dysgonomonas_sp_Marseille_P4361	0.002997	0.002997	0.788212
k__Bacteria	p__Bacteroidota	c__Bacteroidia	o__Bacteroidales	f__Dysgonomonadaceae	g__Dysgonomonas	s__Dysgonomonas_sp_Marseille_P4677	0.152847	0.022977	0.177822
k__Bacteria	p__Bacteroidota	c__Bacteroidia	o__Bacteroidales	f__Dysgonomonadaceae	g__Dysgonomonas	s__Dysgonomonas_sp_ZJ279	0.308691	0.001998	0.709291
k__Bacteria	p__Bacteroidota	c__Bacteroidia	o__Bacteroidales	f__Dysgonomonadaceae	g__Dysgonomonas	s__Dysgonomonas_sp_ZJ709	0.010989	0.010989	0.385614
k__Bacteria	p__Bacteroidota	c__Bacteroidia	o__Bacteroidales	f__Dysgonomonadaceae	g__Dysgonomonas	s__uncultured_Dysgonomonas_sp	0.003996	0.002997	0.979021
k__Bacteria	p__Bacteroidota	c__Cytophagia	o__Cytophagales	f__Cyclobacteriaceae	g__Echinicola	s__Echinicola_marina	0.000999	0.595209	0.525475
k__Bacteria	p__Bacteroidota	c__Cytophagia	o__Cytophagales	f__Cyclobacteriaceae	g__Echinicola	s__Echinicola_salinicaeni	0.000999	0.000999	0.500945
k__Bacteria	p__Actinomycetota	c__Coriobacteriia	o__Eggerthellales	f__Eggerthellaceae	g__Eggerthella	s__Eggerthella_sp_51_9	0.022977	0.829171	0.055944
k__Bacteria	p__Actinomycetota	c__Coriobacteriia	o__Eggerthellales	f__Eggerthellaceae	g__Eggerthella	s__Eggerthella_sp_CAG_209	0.313686	0.013986	0.06993
k__Bacteria	p__Actinomycetota	c__Coriobacteriia	o__Eggerthellales	f__Eggerthellaceae	g__Eggerthella	s__Eggerthella_timonensis	0.182817	0.028971	0.506494
k__Bacteria	p__Bacteroidota	c__Flavobacteriia	o__Flavobacteriales	f__Weeksellaceae	g__Elizabethkingia	s__Elizabethkingia_occulta	0.065934	0.022977	0.428571
k__Bacteria	p__Bacteroidota	c__Flavobacteriia	o__Flavobacteriales	f__Weeksellaceae	g__Empedobacter	s__Empedobacter_brevis	0.017982	0.961039	0.00999
k__Bacteria	p__Bacteroidota	c__Flavobacteriia	o__Flavobacteriales	f__Weeksellaceae	g__Empedobacter	s__Empedobacter_falsenii	0.000999	0.001998	0.343656
k__Bacteria	p__Myxococcota	c__Myxococcia	o__Myxococcales	f__Other	g__Enhygromyxa	s__Enhygromyxa_salina	0.017982	0.014985	0.766234
k__Bacteria	p__Actinomycetota	c__Coriobacteriia	o__Coriobacteriales	f__Coriobacteriaceae	g__Enorma	s__Collinsella_massiliensis	0.008991	0.334665	0.040959
k__Bacteria	p__Actinomycetota	c__Coriobacteriia	o__Coriobacteriales	f__Coriobacteriaceae	g__Enorma	s__Enorma_massiliensis	0.075924	0.021978	0.896104
k__Bacteria	p__Pseudomonadota	c__Gammaproteobacteria	o__Enterobacterales	f__Enterobacteriaceae	g__Enterobacter	s__Enterobacter_cloacae	0.023976	0.013986	0.267732
k__Bacteria	p__Pseudomonadota	c__Gammaproteobacteria	o__Enterobacterales	f__Enterobacteriaceae	g__Enterobacter	s__Enterobacter_kobei	0.011988	0.000999	0.555445
k__Bacteria	p__Pseudomonadota	c__Gammaproteobacteria	o__Enterobacterales	f__Enterobacteriaceae	g__Enterobacter	s__Enterobacter_sp_FY_07	0.001998	0.005994	0.393606
k__Bacteria	p__Bacillota	c__Bacilli	o__Lactobacillales	f__Enterococcaceae	g__Enterococcus	s__Enterococcus_alishanensis	0.050949	0.000999	0.34965
k__Bacteria	p__Bacillota	c__Bacilli	o__Lactobacillales	f__Enterococcaceae	g__Enterococcus	s__Enterococcus_cecorum	0.195804	0.047952	0.314685
k__Bacteria	p__Bacillota	c__Bacilli	o__Lactobacillales	f__Enterococcaceae	g__Enterococcus	s__Enterococcus_hirae	0.037962	0.453546	0.221778
k__Bacteria	p__Bacillota	c__Bacilli	o__Lactobacillales	f__Enterococcaceae	g__Enterococcus	s__Enterococcus_mundtii	0.489064	0.021978	0.146853
k__Bacteria	p__Bacillota	c__Bacilli	o__Lactobacillales	f__Enterococcaceae	g__Enterococcus	s__Enterococcus_nangangensis	0.383616	0.000999	1
k__Bacteria	p__Bacillota	c__Bacilli	o__Lactobacillales	f__Enterococcaceae	g__Enterococcus	s__Enterococcus_rivorum	0.383549	0.015984	0.127872
k__Bacteria	p__Bacillota	c__Bacilli	o__Lactobacillales	f__Enterococcaceae	g__Enterococcus	s__Enterococcus_sp_8G7_MSG3316	0.41248	0.011988	0.043956
k__Bacteria	p__Bacillota	c__Bacilli	o__Lactobacillales	f__Enterococcaceae	g__Enterococcus	s__Enterococcus_termitis	0.017982	0.122877	1
k__Bacteria	p__Bacillota	c__Bacilli	o__Lactobacillales	f__Enterococcaceae	g__Enterococcus	s__Enterococcus_timonensis	0.037962	0.104895	1
k__Bacteria	p__Actinomycetota	c__Coriobacteriia	o__Eggerthellales	f__Eggerthellaceae	g__Enterorhabdus	s__Enterorhabdus_sp_NM05_H27	0.000999	0.000999	0.076923
k__Bacteria	p__Bacillota	c__Erysipelotrichia	o__Erysipelotrichales	f__Erysipelotrichaceae	g__Erysipelothrix	s__Erysipelothrix_sp_HDW6A	0.333528	0.066933	0.047952
k__Bacteria	p__Pseudomonadota	c__Alphaproteobacteria	o__Sphingomonadales	f__Erythrobacteraceae	g__Erythrobacter	s__Erythrobacter_sp_EC_HK427	0.067932	0.285714	0.018981
k__Bacteria	p__Bacillota	c__Clostridia	o__Eubacteriales	f__Eubacteriaceae	g__Eubacterium	s__Eubacterium_aggregans	0.038961	0.051948	1
k__Bacteria	p__Bacillota	c__Clostridia	o__Eubacteriales	f__Eubacteriaceae	g__Eubacterium	s__Eubacterium_coprostanoligenes	0.627373	0.046953	0.092907
k__Bacteria	p__Bacillota	c__Clostridia	o__Eubacteriales	f__Eubacteriaceae	g__Eubacterium	s__Eubacterium_pyruvativorans	0.427572	0.022977	0.006993
k__Bacteria	p__Bacillota	c__Clostridia	o__Eubacteriales	f__Eubacteriaceae	g__Eubacterium	s__Eubacterium_siraeum_CAG_80	0.551449	0.090909	0.033966
k__Bacteria	p__Bacillota	c__Clostridia	o__Eubacteriales	f__Eubacteriaceae	g__Eubacterium	s__Eubacterium_sp_AF18_3	0.318681	0.007992	0.413586
k__Bacteria	p__Bacillota	c__Clostridia	o__Eubacteriales	f__Eubacteriaceae	g__Eubacterium	s__Eubacterium_sp_AF22_8LB	0.010989	0.062937	1
k__Bacteria	p__Bacillota	c__Clostridia	o__Eubacteriales	f__Eubacteriaceae	g__Eubacterium	s__Eubacterium_sp_AF36_5BH	0.250749	0.037962	0.322677
k__Bacteria	p__Bacillota	c__Clostridia	o__Eubacteriales	f__Eubacteriaceae	g__Eubacterium	s__Eubacterium_sp_BX4	0.046953	0.285714	0.791209
k__Bacteria	p__Bacillota	c__Clostridia	o__Eubacteriales	f__Eubacteriaceae	g__Eubacterium	s__Eubacterium_sp_CAG76_36_125	0.072927	0.032967	0.398601
k__Bacteria	p__Bacillota	c__Clostridia	o__Eubacteriales	f__Eubacteriaceae	g__Eubacterium	s__Eubacterium_sp_CAG_115	0.1998	0.002997	0.091908
k__Bacteria	p__Bacillota	c__Clostridia	o__Eubacteriales	f__Eubacteriaceae	g__Eubacterium	s__Eubacterium_sp_CAG_161	0.121878	0.043956	0.506494
k__Bacteria	p__Bacillota	c__Clostridia	o__Eubacteriales	f__Eubacteriaceae	g__Eubacterium	s__Eubacterium_sp_CAG_192	0.228771	0.041958	0.370629
k__Bacteria	p__Bacillota	c__Clostridia	o__Eubacteriales	f__Eubacteriaceae	g__Eubacterium	s__Eubacterium_sp_CAG_251	0.455544	0.001998	0.026973
k__Bacteria	p__Bacillota	c__Clostridia	o__Eubacteriales	f__Eubacteriaceae	g__Eubacterium	s__Eubacterium_sp_CAG_786	0.192807	0.005994	0.148851
k__Bacteria	p__Bacillota	c__Clostridia	o__Eubacteriales	f__Eubacteriaceae	g__Eubacterium	s__Eubacterium_sp_MSJ_13	0.038961	0.185814	0.985015
k__Bacteria	p__Bacillota	c__Clostridia	o__Eubacteriales	f__Eubacteriaceae	g__Eubacterium	s__Eubacterium_sp_MSJ_33	0.005994	0.050949	0.846154
k__Bacteria	p__Bacillota	c__Clostridia	o__Eubacteriales	f__Eubacteriaceae	g__Eubacterium	s__Eubacterium_sp_TM05_53	0.053946	0.000999	0.31968
k__Bacteria	p__Bacillota	c__Clostridia	o__Eubacteriales	f__Eubacteriaceae	g__Eubacterium	s__Eubacterium_sp_TM06_47	0.383549	0.013986	0.076923
k__Bacteria	p__Bacillota	c__Clostridia	o__Eubacteriales	f__Eubacteriaceae	g__Eubacterium	s__Eubacterium_xylanophilum	0.008991	0.003996	0.913087
k__Bacteria	p__Bacillota	c__Bacilli	o__Bacillales	f__Bacillaceae	g__Evansella	s__Evansella_tamaricis	0.273726	0.025974	0.193806
k__Bacteria	p__Bacillota	c__Clostridia	o__Eubacteriales	f__Lachnospiraceae	g__Extibacter	s__Extibacter_sp_GGCC_0201	0.007992	0.317682	0.793284
k__Bacteria	p__Bacillota	c__Clostridia	o__Eubacteriales	f__Oscillospiraceae	g__Faecalibacterium	s__Faecalibacterium_sp_CAG_82	0.021978	0.134865	0.218781
k__Bacteria	p__Bacillota	c__Clostridia	o__Eubacteriales	f__Oscillospiraceae	g__Faecalibacterium	s__Faecalibacterium_sp_Marseille_P9590	0.090909	0.042957	1
k__Bacteria	p__Bacillota	c__Erysipelotrichia	o__Erysipelotrichales	f__Erysipelotrichaceae	g__Faecalibaculum	s__Faecalibaculum_rodentium	0.026973	0.004995	0.617383
k__Bacteria	p__Bacillota	c__Clostridia	o__Eubacteriales	f__Lachnospiraceae	g__Faecalicatena	s__Faecalicatena_contorta	0.037962	0.024975	0.994006
k__Bacteria	p__Bacillota	c__Erysipelotrichia	o__Erysipelotrichales	f__Erysipelotrichaceae	g__Faecalitalea	s__Faecalitalea_cylindroides	0.475524	0.028971	0.387612
k__Bacteria	p__Actinomycetota	c__Actinomycetes	o__Actinomycetales	f__Actinomycetaceae	g__Fannyhessea	s__Fannyhessea_vaginae	0.489064	0.002997	0.080919
k__Bacteria	p__Pseudomonadota	c__Gammaproteobacteria	o__Alteromonadales	f__Ferrimonadaceae	g__Ferrimonas	s__Ferrimonas_balearica	0.267732	0.042957	0.236763
k__Bacteria	p__Fibrobacterota	c__Fibrobacteria	o__Fibrobacterales	f__Fibrobacteraceae	g__Fibrobacter	s__Fibrobacter_intestinalis	0.000999	0.000999	0.110889
k__Bacteria	p__Fibrobacterota	c__Fibrobacteria	o__Fibrobacterales	f__Fibrobacteraceae	g__Fibrobacter	s__Fibrobacter_sp_UWB11	0.007992	0.003996	0.859141
k__Bacteria	p__Fibrobacterota	c__Fibrobacteria	o__Fibrobacterales	f__Fibrobacteraceae	g__Fibrobacter	s__Fibrobacter_sp_UWB12	0.065934	0.028971	0.716284
k__Bacteria	p__Fibrobacterota	c__Fibrobacteria	o__Fibrobacterales	f__Fibrobacteraceae	g__Fibrobacter	s__Fibrobacter_sp_UWB13	0.081918	0.008991	0.232767
k__Bacteria	p__Fibrobacterota	c__Fibrobacteria	o__Fibrobacterales	f__Fibrobacteraceae	g__Fibrobacter	s__Fibrobacter_sp_UWB3	0.688961	0.046953	0.274725
k__Bacteria	p__Fibrobacterota	c__Fibrobacteria	o__Fibrobacterales	f__Fibrobacteraceae	g__Fibrobacter	s__Fibrobacter_sp_UWB7	0.013986	0.595209	0.282717
k__Bacteria	p__Fibrobacterota	c__Fibrobacteria	o__Fibrobacterales	f__Fibrobacteraceae	g__Fibrobacter	s__Fibrobacter_sp_UWCM	0.016983	0.002997	0.334665
k__Bacteria	p__Fibrobacterota	c__Fibrobacteria	o__Fibrobacterales	f__Fibrobacteraceae	g__Fibrobacter	s__Fibrobacter_sp_UWEL	0.120879	0.026973	0.555445
k__Bacteria	p__Fibrobacterota	c__Fibrobacteria	o__Fibrobacterales	f__Fibrobacteraceae	g__Fibrobacter	s__Fibrobacter_sp_UWH3	0.154845	0.480937	0.047952
k__Bacteria	p__Fibrobacterota	c__Fibrobacteria	o__Fibrobacterales	f__Fibrobacteraceae	g__Fibrobacter	s__Fibrobacter_sp_UWH4	0.013986	0.00999	0.741259
k__Bacteria	p__Fibrobacterota	c__Fibrobacteria	o__Fibrobacterales	f__Fibrobacteraceae	g__Fibrobacter	s__Fibrobacter_sp_UWS1	0.002997	0.001998	0.325674
k__Bacteria	p__Bacteroidota	c__Flavobacteriia	o__Flavobacteriales	f__Flavobacteriaceae	g__Flavobacterium	s__Flavobacterium_psychrolimnae	0.006993	0.004995	0.891109
k__Bacteria	p__Bacteroidota	c__Flavobacteriia	o__Flavobacteriales	f__Flavobacteriaceae	g__Flavobacterium	s__Flavobacterium_psychrophilum	0.003996	0.000999	0.144855
k__Bacteria	p__Bacteroidota	c__Flavobacteriia	o__Flavobacteriales	f__Flavobacteriaceae	g__Flavobacterium	s__Flavobacterium_salmonis	0.509491	0.001998	0.616384
k__Bacteria	p__Bacteroidota	c__Flavobacteriia	o__Flavobacteriales	f__Flavobacteriaceae	g__Flavobacterium	s__Flavobacterium_sp_I3_2	0.002997	0.035964	0.225774
k__Bacteria	p__Bacteroidota	c__Flavobacteriia	o__Flavobacteriales	f__Flavobacteriaceae	g__Flavobacterium	s__Flavobacterium_xueshanense	0.002997	0.000999	0.127872
k__Bacteria	p__Bacteroidota	c__Flavobacteriia	o__Flavobacteriales	f__Crocinitomicaceae	g__Fluviicola	s__Fluviicola_sp_XM_24bin1	0.386495	0.043956	0.742258
k__Bacteria	p__Bacillota	c__Bacilli	o__Bacillales	f__Bacillaceae	g__Fredinandcohnia	s__Fredinandcohnia_onubensis	0.005994	0.615106	0.582418
k__Bacteria	p__Bacillota	c__Bacilli	o__Lactobacillales	f__Aerococcaceae	g__Fundicoccus	s__Fundicoccus_ignavus	0.244755	0.026973	0.108891
k__Bacteria	p__Thermodesulfobacteriota	c__Desulfovibrionia	o__Desulfovibrionales	f__Desulfovibrionaceae	g__Fundidesulfovibrio	s__Fundidesulfovibrio_magnetotacticus	0.668332	0.004995	0.180819
k__Bacteria	p__Fusobacteriota	c__Fusobacteriia	o__Fusobacteriales	f__Fusobacteriaceae	g__Fusobacterium	s__Fusobacterium_sp_CAG_439	0.478521	0.001998	0.096903
k__Bacteria	p__Bacteroidota	c__Bacteroidia	o__Bacteroidales	f__Rikenellaceae	g__Gallalistipes	s__Gallalistipes_aquisgranensis	0.013986	0.000999	0.719281
k__Bacteria	p__Bacillota	c__Clostridia	o__Eubacteriales	f__Eubacteriaceae	g__Gallibacter	s__Gallibacter_intestinalis	0.031968	0.556444	0.110889
k__Bacteria	p__Pseudomonadota	c__Gammaproteobacteria	o__Pasteurellales	f__Pasteurellaceae	g__Gallibacterium	s__Gallibacterium_genomosp_3	0.036963	0.051948	1
k__Bacteria	p__Bacillota	c__Bacilli	o__Bacillales	f__Other	g__Gemella	s__Gemella_haemolysans	0.087912	0.000999	1
k__Bacteria	p__Bacillota	c__Bacilli	o__Bacillales	f__Bacillaceae	g__Geobacillus	s__Geobacillus_kaustophilus	0.416583	0.001998	1
k__Bacteria	p__Pseudomonadota	c__Gammaproteobacteria	o__Orbales	f__Orbaceae	g__Gilliamella	s__Gilliamella_apicola	0.869131	0.006993	0.046953
k__Bacteria	p__Cyanobacteriota	c__Cyanophyceae	o__Chroococcales	f__Aphanothecaceae	g__Gloeothece	s__Gloeothece_verrucosa	0.000999	0.000999	0.738262
k__Bacteria	p__Pseudomonadota	c__Alphaproteobacteria	o__Maricaulales	f__Maricaulaceae	g__Glycocaulis	s__Glycocaulis_alkaliphilus	0.241758	0.310689	0.04995
k__Bacteria	p__Bacillota	c__Tissierellia	o__Tissierellales	f__Gottschalkiaceae	g__Gottschalkia	s__Gottschalkia_purinilytica	0.192807	0.031968	0.514486
k__Bacteria	p__Bacillota	c__Clostridia	o__Eubacteriales	f__Gracilibacteraceae	g__Gracilibacter	s__Gracilibacter_sp_BRH_c7a	0.383616	0.030969	0.217782
k__Bacteria	p__Bacillota	c__Clostridia	o__Halanaerobiales	f__Halanaerobiaceae	g__Halanaerobium	s__Halanaerobium_saccharolyticum	0.252747	0.015984	0.144855
k__Bacteria	p__Bacteroidota	c__Bacteroidia	o__Bacteroidales	f__Prevotellaceae	g__Hallella	s__Hallella_colorans	0.002997	0.615106	0.383616
k__Bacteria	p__Bacteroidota	c__Bacteroidia	o__Bacteroidales	f__Prevotellaceae	g__Hallella	s__Hallella_mizrahii	0.001998	0.002997	0.430569
k__Bacteria	p__Bacteroidota	c__Bacteroidia	o__Bacteroidales	f__Prevotellaceae	g__Hallella	s__Hallella_seregens	0.235764	0.000999	1
k__Bacteria	p__Fibrobacterota	c__Fibrobacteria	o__Fibrobacterales	f__Fibrobacteraceae	g__Hallerella	s__Hallerella_porci	0.031968	0.003996	0.773227
k__Bacteria	p__Campylobacterota	c__Epsilonproteobacteria	o__Campylobacterales	f__Helicobacteraceae	g__Helicobacter	s__Helicobacter_apodemus	0.000999	0.000999	0.143856
k__Bacteria	p__Campylobacterota	c__Epsilonproteobacteria	o__Campylobacterales	f__Helicobacteraceae	g__Helicobacter	s__Helicobacter_burdigaliensis	0.003996	0.751459	0.028971
k__Bacteria	p__Campylobacterota	c__Epsilonproteobacteria	o__Campylobacterales	f__Helicobacteraceae	g__Helicobacter	s__Helicobacter_cinaedi	0.000999	0.000999	0.647353
k__Bacteria	p__Campylobacterota	c__Epsilonproteobacteria	o__Campylobacterales	f__Helicobacteraceae	g__Helicobacter	s__Helicobacter_equorum	0.004995	0.000999	0.452547
k__Bacteria	p__Campylobacterota	c__Epsilonproteobacteria	o__Campylobacterales	f__Helicobacteraceae	g__Helicobacter	s__Helicobacter_fennelliae	0.000999	0.000999	0.127872
k__Bacteria	p__Campylobacterota	c__Epsilonproteobacteria	o__Campylobacterales	f__Helicobacteraceae	g__Helicobacter	s__Helicobacter_ganmani	0.004995	0.000999	0.051948
k__Bacteria	p__Campylobacterota	c__Epsilonproteobacteria	o__Campylobacterales	f__Helicobacteraceae	g__Helicobacter	s__Helicobacter_hepaticus	0.000999	0.000999	0.825175
k__Bacteria	p__Campylobacterota	c__Epsilonproteobacteria	o__Campylobacterales	f__Helicobacteraceae	g__Helicobacter	s__Helicobacter_himalayensis	0.021978	0.003996	0.705295
k__Bacteria	p__Campylobacterota	c__Epsilonproteobacteria	o__Campylobacterales	f__Helicobacteraceae	g__Helicobacter	s__Helicobacter_jaachi	0.001998	0.000999	0.77023
k__Bacteria	p__Campylobacterota	c__Epsilonproteobacteria	o__Campylobacterales	f__Helicobacteraceae	g__Helicobacter	s__Helicobacter_japonicus	0.000999	0.000999	0.582418
k__Bacteria	p__Campylobacterota	c__Epsilonproteobacteria	o__Campylobacterales	f__Helicobacteraceae	g__Helicobacter	s__Helicobacter_marmotae	0.01998	0.001998	0.959041
k__Bacteria	p__Campylobacterota	c__Epsilonproteobacteria	o__Campylobacterales	f__Helicobacteraceae	g__Helicobacter	s__Helicobacter_mesocricetorum	0.000999	0.000999	0.080919
k__Bacteria	p__Campylobacterota	c__Epsilonproteobacteria	o__Campylobacterales	f__Helicobacteraceae	g__Helicobacter	s__Helicobacter_muridarum	0.000999	0.000999	0.318681
k__Bacteria	p__Campylobacterota	c__Epsilonproteobacteria	o__Campylobacterales	f__Helicobacteraceae	g__Helicobacter	s__Helicobacter_pullorum	0.002997	0.002997	0.040959
k__Bacteria	p__Campylobacterota	c__Epsilonproteobacteria	o__Campylobacterales	f__Helicobacteraceae	g__Helicobacter	s__Helicobacter_rodentium	0.004995	0.026973	0.521479
k__Bacteria	p__Campylobacterota	c__Epsilonproteobacteria	o__Campylobacterales	f__Helicobacteraceae	g__Helicobacter	s__Helicobacter_sp_10_6591	0.001998	0.000999	0.635365
k__Bacteria	p__Campylobacterota	c__Epsilonproteobacteria	o__Campylobacterales	f__Helicobacteraceae	g__Helicobacter	s__Helicobacter_sp_11S02629_2	0.000999	0.000999	0.885115
k__Bacteria	p__Campylobacterota	c__Epsilonproteobacteria	o__Campylobacterales	f__Helicobacteraceae	g__Helicobacter	s__Helicobacter_sp_12S02634_8	0.002997	0.051948	1
k__Bacteria	p__Campylobacterota	c__Epsilonproteobacteria	o__Campylobacterales	f__Helicobacteraceae	g__Helicobacter	s__Helicobacter_sp_15_1451	0.04995	1	0.278721
k__Bacteria	p__Campylobacterota	c__Epsilonproteobacteria	o__Campylobacterales	f__Helicobacteraceae	g__Helicobacter	s__Helicobacter_sp_MIT_03_1614	0.000999	0.000999	0.764236
k__Bacteria	p__Campylobacterota	c__Epsilonproteobacteria	o__Campylobacterales	f__Helicobacteraceae	g__Helicobacter	s__Helicobacter_sp_MIT_03_1616	0.001998	0.000999	0.906094
k__Bacteria	p__Campylobacterota	c__Epsilonproteobacteria	o__Campylobacterales	f__Helicobacteraceae	g__Helicobacter	s__Helicobacter_sp_MIT_05_5293	0.000999	0.000999	0.689311
k__Bacteria	p__Campylobacterota	c__Epsilonproteobacteria	o__Campylobacterales	f__Helicobacteraceae	g__Helicobacter	s__Helicobacter_sp_MIT_05_5294	0.002997	0.017982	0.086913
k__Bacteria	p__Campylobacterota	c__Epsilonproteobacteria	o__Campylobacterales	f__Helicobacteraceae	g__Helicobacter	s__Helicobacter_sp_MIT_11_5569	0.000999	0.000999	0.024975
k__Bacteria	p__Campylobacterota	c__Epsilonproteobacteria	o__Campylobacterales	f__Helicobacteraceae	g__Helicobacter	s__Helicobacter_sp_MIT_14_3879	0.000999	0.701244	0.120879
k__Bacteria	p__Campylobacterota	c__Epsilonproteobacteria	o__Campylobacterales	f__Helicobacteraceae	g__Helicobacter	s__Helicobacter_sp_MIT_99_5507	0.000999	0.008991	0.143856
k__Bacteria	p__Campylobacterota	c__Epsilonproteobacteria	o__Campylobacterales	f__Helicobacteraceae	g__Helicobacter	s__Helicobacter_suis	0.343471	0.046953	0.699301
k__Bacteria	p__Campylobacterota	c__Epsilonproteobacteria	o__Campylobacterales	f__Helicobacteraceae	g__Helicobacter	s__Helicobacter_trogontum	0.000999	0.000999	0.863137
k__Bacteria	p__Campylobacterota	c__Epsilonproteobacteria	o__Campylobacterales	f__Helicobacteraceae	g__Helicobacter	s__Helicobacter_turcicus	0.000999	0.008991	0.45954
k__Bacteria	p__Campylobacterota	c__Epsilonproteobacteria	o__Campylobacterales	f__Helicobacteraceae	g__Helicobacter	s__Helicobacter_typhlonius	0.001998	0.000999	0.912088
k__Bacteria	p__Campylobacterota	c__Epsilonproteobacteria	o__Campylobacterales	f__Helicobacteraceae	g__Helicobacter	s__Helicobacter_winghamensis	0.001998	0.016983	0.117882
k__Bacteria	p__Bacillota	c__Erysipelotrichia	o__Erysipelotrichales	f__Erysipelotrichaceae	g__Holdemania	s__Holdemania_sp_1001095H_141210_F2	0.026973	0.058941	0.749251
k__Bacteria	p__Bacteroidota	c__Bacteroidia	o__Bacteroidales	f__Prevotellaceae	g__Hoylesella	s__Hoylesella_enoeca	0.033966	0.06993	0.655345
k__Bacteria	p__Bacteroidota	c__Bacteroidia	o__Bacteroidales	f__Prevotellaceae	g__Hoylesella	s__Hoylesella_marshii	0.042957	0.37962	0.176823
k__Bacteria	p__Bacteroidota	c__Bacteroidia	o__Bacteroidales	f__Prevotellaceae	g__Hoylesella	s__Hoylesella_oralis	0.000999	0.000999	0.686314
k__Bacteria	p__Bacteroidota	c__Bacteroidia	o__Bacteroidales	f__Prevotellaceae	g__Hoylesella	s__Hoylesella_shahii	0.638362	0.000999	0.012987
k__Bacteria	p__Bacteroidota	c__Bacteroidia	o__Bacteroidales	f__Prevotellaceae	g__Hoylesella	s__Hoylesella_timonensis	0.025974	0.077922	0.3996
k__Bacteria	p__Pseudomonadota	c__Betaproteobacteria	o__Burkholderiales	f__Comamonadaceae	g__Hydrogenophaga	s__Hydrogenophaga_sp_T4	0.097902	0.008991	0.060939
k__Bacteria	p__Bacteroidota	c__Cytophagia	o__Cytophagales	f__Hymenobacteraceae	g__Hymenobacter	s__Hymenobacter_lapidarius	0.037962	0.032967	0.506494
k__Bacteria	p__Actinomycetota	c__Acidimicrobiia	o__Acidimicrobiales	f__Ilumatobacteraceae	g__Ilumatobacter	s__Ilumatobacter_coccineus	0.042957	0.052947	1
k__Bacteria	p__Pseudomonadota	c__Gammaproteobacteria	o__Chromatiales	f__Chromatiaceae	g__Imhoffiella	s__Imhoffiella_purpurea	0.004995	0.853147	0.397602
k__Bacteria	p__Pseudomonadota	c__Gammaproteobacteria	o__Enterobacterales	f__Budviciaceae	g__Insectihabitans	s__Insectihabitans_xujianqingii	0.41248	0.035964	0.11988
k__Bacteria	p__Bacillota	c__Erysipelotrichia	o__Erysipelotrichales	f__Erysipelotrichaceae	g__Intestinibaculum	s__Intestinibaculum_porci	0.081918	0.024975	0.36963
k__Bacteria	p__Bacillota	c__Clostridia	o__Eubacteriales	f__Other	g__Intestinimonas	s__Intestinimonas_gabonensis	0.212787	0.041958	0.414585
k__Bacteria	p__Actinomycetota	c__Actinomycetes	o__Micrococcales	f__Intrasporangiaceae	g__Janibacter	s__Janibacter_sp_HTCC2649	0.011988	0.001998	0.37962
k__Bacteria	p__Pseudomonadota	c__Betaproteobacteria	o__Burkholderiales	f__Oxalobacteraceae	g__Janthinobacterium	s__Janthinobacterium_sp_AD80	0.063936	0.031968	0.945055
k__Bacteria	p__Bacillota	c__Clostridia	o__Eubacteriales	f__Lachnospiraceae	g__Johnsonella	s__Johnsonella_ignava	0.061938	0.031968	0.691309
k__Bacteria	p__Bacteroidota	c__Flavobacteriia	o__Flavobacteriales	f__Weeksellaceae	g__Kaistella	s__Kaistella_haifensis	0.031968	0.923077	0.210789
k__Bacteria	p__Pseudomonadota	c__Alphaproteobacteria	o__Rhodobacterales	f__Roseobacteraceae	g__Ketogulonicigenium	s__Ketogulonicigenium_vulgare	0.001998	0.001998	0.843157
k__Bacteria	p__Pseudomonadota	c__Gammaproteobacteria	o__Enterobacterales	f__Enterobacteriaceae	g__Klebsiella	s__Klebsiella_aerogenes	0.000999	0.005994	0.441558
k__Bacteria	p__Actinomycetota	c__Actinomycetes	o__Micrococcales	f__Micrococcaceae	g__Kocuria	s__Kocuria_tytonis	0.028971	0.302697	0.275724
k__Bacteria	p__Bacteroidota	c__Flavobacteriia	o__Flavobacteriales	f__Flavobacteriaceae	g__Kordia	s__Kordia_jejudonensis	0.035964	0.00999	0.663337
k__Bacteria	p__Bacteroidota	c__Bacteroidia	o__Marinilabiliales	f__Marinifilaceae	g__Labilibaculum	s__Labilibaculum_antarcticum	0.001998	0.575141	0.038961
k__Bacteria	p__Bacillota	c__Clostridia	o__Eubacteriales	f__Lachnospiraceae	g__Lachnoanaerobaculum	s__Lachnoanaerobaculum_sp_Marseille_Q4761	0.031968	0.333666	0.994006
k__Bacteria	p__Bacillota	c__Clostridia	o__Eubacteriales	f__Lachnospiraceae	g__Lachnoclostridium	s__Lachnoclostridium_sp_An298	0.034965	0.048951	0.328671
k__Bacteria	p__Pseudomonadota	c__Betaproteobacteria	o__Burkholderiales	f__Oxalobacteraceae	g__Lacisediminimonas	s__Lacisediminimonas_profundi	0.022977	0.058941	0.622378
k__Bacteria	p__Bacillota	c__Bacilli	o__Lactobacillales	f__Lactobacillaceae	g__Lactiplantibacillus	s__Lactiplantibacillus_plantarum	0.567433	0.047952	0.060939
k__Bacteria	p__Bacillota	c__Bacilli	o__Lactobacillales	f__Lactobacillaceae	g__Lactobacillus	s__Lactobacillus_amylovorus	0.05994	0.000999	0.785215
k__Bacteria	p__Bacillota	c__Bacilli	o__Lactobacillales	f__Lactobacillaceae	g__Lactobacillus	s__Lactobacillus_crispatus	0.221778	0.025974	0.271728
k__Bacteria	p__Bacillota	c__Bacilli	o__Lactobacillales	f__Lactobacillaceae	g__Lactobacillus	s__Lactobacillus_equicursoris	0.000999	0.981019	0.618382
k__Bacteria	p__Bacillota	c__Bacilli	o__Lactobacillales	f__Lactobacillaceae	g__Lactobacillus	s__Lactobacillus_kefiranofaciens	0.429395	0.000999	0.11988
k__Bacteria	p__Bacillota	c__Bacilli	o__Lactobacillales	f__Lactobacillaceae	g__Lactobacillus	s__Lactobacillus_sp_M31	0.003996	0.000999	0.754246
k__Bacteria	p__Bacillota	c__Bacilli	o__Lactobacillales	f__Lactobacillaceae	g__Lactobacillus	s__Lactobacillus_taiwanensis	0.012987	0.024975	0.434565
k__Bacteria	p__Bacillota	c__Bacilli	o__Lactobacillales	f__Lactobacillaceae	g__Lactobacillus	s__Lactobacillus_ultunensis	0.018981	0.003996	0.0999
k__Bacteria	p__Bacteroidota	c__Bacteroidia	o__Bacteroidales	f__Porphyromonadaceae	g__Lascolabacillus	s__Lascolabacillus_massiliensis	0.000999	0.000999	0.611389
k__Bacteria	p__Thermodesulfobacteriota	c__Desulfovibrionia	o__Desulfovibrionales	f__Desulfovibrionaceae	g__Lawsonia	s__Lawsonia_intracellularis	0.026973	0.012987	0.921079
k__Bacteria	p__Bacteroidota	c__Bacteroidia	o__Bacteroidales	f__Lentimicrobiaceae	g__Lentimicrobium	s__Lentimicrobium_sp_S6	0.055944	0.001998	0.941059
k__Bacteria	p__Spirochaetota	c__Spirochaetia	o__Leptospirales	f__Leptospiraceae	g__Leptospira	s__Leptospira_fletcheri	0.000999	0.575141	0.108891
k__Bacteria	p__Spirochaetota	c__Spirochaetia	o__Leptospirales	f__Leptospiraceae	g__Leptospira	s__Leptospira_noguchii	0.028971	0.000999	0.659341
k__Bacteria	p__Fusobacteriota	c__Fusobacteriia	o__Fusobacteriales	f__Leptotrichiaceae	g__Leptotrichia	s__Leptotrichia_sp_oral_taxon_212	0.008991	0.907093	0.613387
k__Bacteria	p__Fusobacteriota	c__Fusobacteriia	o__Fusobacteriales	f__Leptotrichiaceae	g__Leptotrichia	s__Leptotrichia_sp_oral_taxon_225	0.012987	0.007992	1
k__Bacteria	p__Bacillota	c__Bacilli	o__Lactobacillales	f__Lactobacillaceae	g__Levilactobacillus	s__Levilactobacillus_brevis	0.011988	0.615106	0.24975
k__Bacteria	p__Bacillota	c__Bacilli	o__Lactobacillales	f__Lactobacillaceae	g__Ligilactobacillus	s__Ligilactobacillus_acidipiscis	0.534188	0.040959	0.072927
k__Bacteria	p__Bacillota	c__Bacilli	o__Lactobacillales	f__Lactobacillaceae	g__Ligilactobacillus	s__Ligilactobacillus_equi	0.003996	0.015984	0.477522
k__Bacteria	p__Bacillota	c__Bacilli	o__Lactobacillales	f__Lactobacillaceae	g__Ligilactobacillus	s__Ligilactobacillus_saerimneri	0.005994	0.001998	1
k__Bacteria	p__Bacillota	c__Bacilli	o__Lactobacillales	f__Lactobacillaceae	g__Limosilactobacillus	s__Limosilactobacillus_agrestis	0.519999	0.052947	0.030969
k__Bacteria	p__Bacillota	c__Bacilli	o__Lactobacillales	f__Lactobacillaceae	g__Limosilactobacillus	s__Limosilactobacillus_albertensis	0.343471	0.001998	0.377622
k__Bacteria	p__Bacillota	c__Bacilli	o__Lactobacillales	f__Lactobacillaceae	g__Limosilactobacillus	s__Limosilactobacillus_balticus	0.008991	0.047952	0.653347
k__Bacteria	p__Bacillota	c__Bacilli	o__Lactobacillales	f__Lactobacillaceae	g__Limosilactobacillus	s__Limosilactobacillus_frumenti	0.007992	0.004995	0.801199
k__Bacteria	p__Bacillota	c__Bacilli	o__Lactobacillales	f__Lactobacillaceae	g__Limosilactobacillus	s__Limosilactobacillus_mucosae	0.022977	0.676324	0.030969
k__Bacteria	p__Bacillota	c__Bacilli	o__Lactobacillales	f__Lactobacillaceae	g__Limosilactobacillus	s__Limosilactobacillus_reuteri	0.011988	0.015984	0.805195
k__Bacteria	p__Bacillota	c__Bacilli	o__Lactobacillales	f__Lactobacillaceae	g__Limosilactobacillus	s__Limosilactobacillus_vaginalis	0.003996	0.002997	0.674326
k__Bacteria	p__Bacillota	c__Bacilli	o__Bacillales	f__Bacillaceae	g__Litchfieldia	s__Litchfieldia_alkalitelluris	0.150849	0.000999	1
k__Bacteria	p__Bacillota	c__Bacilli	o__Bacillales	f__Bacillaceae	g__Lysinibacillus	s__Lysinibacillus_sp_ZYM_1	0.004995	0.097902	0.957043
k__Bacteria	p__Bacteroidota	c__Bacteroidia	o__Bacteroidales	f__Porphyromonadaceae	g__Macellibacteroides	s__Macellibacteroides_fermentans	0.002997	0.486487	0.335664
k__Bacteria	p__Pseudomonadota	c__Alphaproteobacteria	o__Rhodospirillales	f__Rhodospirillaceae	g__Magnetospirillum	s__Magnetospirillum_fulvum	0.004995	0.002997	0.792208
k__Bacteria	p__Pseudomonadota	c__Alphaproteobacteria	o__Rhodospirillales	f__Rhodospirillaceae	g__Magnetospirillum	s__Magnetospirillum_sp_UT_4	0.932068	0.043956	0.531469
k__Bacteria	p__Pseudomonadota	c__Alphaproteobacteria	o__Rhodospirillales	f__Rhodospirillaceae	g__Magnetospirillum	s__Magnetospirillum_sp_XM_1	0.130869	0.227772	0.001998
k__Bacteria	p__Mycoplasmatota	c__Other	o__Mycoplasmoidales	f__Mycoplasmoidaceae	g__Malacoplasma	s__Malacoplasma_penetrans	0.343471	0.017982	0.3996
k__Bacteria	p__Bacteroidota	c__Bacteroidia	o__Marinilabiliales	f__Prolixibacteraceae	g__Mangrovibacterium	s__Mangrovibacterium_diazotrophicum	0.007992	0.006993	0.597403
k__Bacteria	p__Bacteroidota	c__Bacteroidia	o__Marinilabiliales	f__Prolixibacteraceae	g__Mangrovibacterium	s__Mangrovibacterium_lignilyticum	0.05994	0.01998	0.204795
k__Bacteria	p__Bacteroidota	c__Bacteroidia	o__Marinilabiliales	f__Prolixibacteraceae	g__Mangrovibacterium	s__Mangrovibacterium_marinum	0.001998	0.480937	0.014985
k__Bacteria	p__Bacteroidota	c__Bacteroidia	o__Marinilabiliales	f__Prolixibacteraceae	g__Maribellus	s__Maribellus_comscasis	0.000999	0.000999	0.661339
k__Bacteria	p__Bacteroidota	c__Bacteroidia	o__Marinilabiliales	f__Marinifilaceae	g__Marinifilum	s__Marinifilum_caeruleilacunae	0.000999	0.007992	1
k__Bacteria	p__Bacteroidota	c__Bacteroidia	o__Marinilabiliales	f__Marinifilaceae	g__Marinifilum	s__Marinifilum_sp_N1E240	0.003996	0.00999	1
k__Bacteria	p__Pseudomonadota	c__Gammaproteobacteria	o__Pseudomonadales	f__Marinobacteraceae	g__Marinobacter	s__Marinobacter_salarius	0.04995	0.083916	0.945055
k__Bacteria	p__Pseudomonadota	c__Alphaproteobacteria	o__Rhodobacterales	f__Roseobacteraceae	g__Maritimibacter	s__Maritimibacter_alkaliphilus	0.045954	0.028971	0.742258
k__Bacteria	p__Pseudomonadota	c__Betaproteobacteria	o__Burkholderiales	f__Oxalobacteraceae	g__Massilia	s__Massilia_atriviolacea	0.074925	0.011988	1
k__Bacteria	p__Bacteroidota	c__Bacteroidia	o__Bacteroidales	f__Porphyromonadaceae	g__Massilibacteroides	s__Massilibacteroides_vaginae	0.032967	0.093906	0.639361
k__Bacteria	p__Bacillota	c__Clostridia	o__Eubacteriales	f__Oscillospiraceae	g__Massiliimalia	s__Massiliimalia_massiliensis	0.025974	0.0999	0.253746
k__Bacteria	p__Bacillota	c__Clostridia	o__Eubacteriales	f__Other	g__Massilistercora	s__Massilistercora_timonensis	0.001998	0.003996	0.905095
k__Bacteria	p__Bacteroidota	c__Bacteroidia	o__Bacteroidales	f__Bacteroidaceae	g__Mediterranea	s__Mediterranea_massiliensis	0.745255	0.266733	0.044955
k__Bacteria	p__Bacillota	c__Negativicutes	o__Veillonellales	f__Veillonellaceae	g__Megasphaera	s__Megasphaera_sp_UPII_135_E	0.000999	0.220779	1
k__Bacteria	p__Pseudomonadota	c__Alphaproteobacteria	o__Hyphomicrobiales	f__Phyllobacteriaceae	g__Mesorhizobium	s__Mesorhizobium_plurifarium	0.588412	0.125874	0.022977
k__Bacteria	p__Thermotogota	c__Thermotogae	o__Kosmotogales	f__Kosmotogaceae	g__Mesotoga	s__Mesotoga_infera	0.001998	0.000999	0.586414
k__Archaea	p__Euryarchaeota	c__Methanobacteria	o__Methanobacteriales	f__Methanobacteriaceae	g__Methanosphaera	s__Methanosphaera_sp_rholeuAM270	0.001998	0.006993	0.107892
k__Archaea	p__Euryarchaeota	c__Methanomicrobia	o__Methanotrichales	f__Methanotrichaceae	g__Methanothrix	s__Methanosaeta_sp_PtaB_Bin005	0.370264	0.003996	0.013986
k__Bacteria	p__Pseudomonadota	c__Betaproteobacteria	o__Burkholderiales	f__Sphaerotilaceae	g__Methylibium	s__Methylibium_sp_T29	0.04995	0.096903	0.864136
k__Bacteria	p__Pseudomonadota	c__Gammaproteobacteria	o__Methylococcales	f__Methylococcaceae	g__Methylobacter	s__Candidatus_Methylobacter_oryzae	0.000999	0.000999	1
k__Bacteria	p__Pseudomonadota	c__Alphaproteobacteria	o__Hyphomicrobiales	f__Methylobacteriaceae	g__Methylobacterium	s__Methylobacterium_aquaticum	0.017982	0.25974	0.420579
k__Bacteria	p__Pseudomonadota	c__Alphaproteobacteria	o__Hyphomicrobiales	f__Methylobacteriaceae	g__Methylobacterium	s__Methylobacterium_gnaphalii	0.037962	0.007992	0.222777
k__Bacteria	p__Pseudomonadota	c__Alphaproteobacteria	o__Hyphomicrobiales	f__Methylobacteriaceae	g__Methylobacterium	s__Methylobacterium_goesingense	0.001998	0.002997	0.817662
k__Bacteria	p__Pseudomonadota	c__Alphaproteobacteria	o__Hyphomicrobiales	f__Methylobacteriaceae	g__Methylobacterium	s__Methylobacterium_iners	0.052947	0.817183	0.001998
k__Bacteria	p__Pseudomonadota	c__Alphaproteobacteria	o__Hyphomicrobiales	f__Methylobacteriaceae	g__Methylobacterium	s__Methylobacterium_marchantiae	0.022977	0.000999	0.605395
k__Bacteria	p__Pseudomonadota	c__Alphaproteobacteria	o__Hyphomicrobiales	f__Methylobacteriaceae	g__Methylobacterium	s__Methylobacterium_oxalidis	0.010989	0.103896	0.569431
k__Bacteria	p__Pseudomonadota	c__Alphaproteobacteria	o__Hyphomicrobiales	f__Methylobacteriaceae	g__Methylobacterium	s__Methylobacterium_soli	0.091908	0.026973	0.555445
k__Bacteria	p__Bdellovibrionota	c__Bdellovibrionia	o__Bdellovibrionales	f__Pseudobdellovibrionaceae	g__Micavibrio	s__Micavibrio_aeruginosavorus	0.001998	0.098901	0.868132
k__Bacteria	p__Bacteroidota	c__Bacteroidia	o__Bacteroidales	f__Porphyromonadaceae	g__Microbacter	s__Microbacter_margulisiae	0.164835	0.03996	0.17982
k__Bacteria	p__Actinomycetota	c__Actinomycetes	o__Micromonosporales	f__Micromonosporaceae	g__Micromonospora	s__Micromonospora_globbae	0.066933	0.036963	0.823177
k__Bacteria	p__Bacteroidota	c__Bacteroidia	o__Bacteroidales	f__Rikenellaceae	g__Millionella	s__Millionella_massiliensis	0.000999	0.001998	0.745255
k__Bacteria	p__Bacillota	c__Clostridia	o__Eubacteriales	f__Eubacteriales_Family_XIII_Incertae_Sedis	g__Mobilibacterium	s__Mobilibacterium_timonense	0.017982	0.015984	0.685315
k__Bacteria	p__Bacteroidota	c__Cytophagia	o__Cytophagales	f__Cyclobacteriaceae	g__Mongoliibacter	s__Mongoliibacter_sp	0.026973	0.634263	0.403596
k__Bacteria	p__Pseudomonadota	c__Gammaproteobacteria	o__Moraxellales	f__Moraxellaceae	g__Moraxella	s__Moraxella_cuniculi	0.028971	0.000999	1
k__Bacteria	p__Bacteroidota	c__Sphingobacteriia	o__Sphingobacteriales	f__Sphingobacteriaceae	g__Mucilaginibacter	s__Mucilaginibacter_sp_E4BP6	0.519999	0.06993	0.037962
k__Bacteria	p__Bacteroidota	c__Bacteroidia	o__Bacteroidales	f__Rikenellaceae	g__Mucinivorans	s__Mucinivorans_hirudinis	0.004995	0.026973	0.356643
k__Bacteria	p__Bacteroidota	c__Bacteroidia	o__Bacteroidales	f__Muribaculaceae	g__Muribaculum	s__Muribaculum_gordoncarteri	0.023976	0.214785	0.031968
k__Bacteria	p__Bacteroidota	c__Bacteroidia	o__Bacteroidales	f__Muribaculaceae	g__Muribaculum	s__Muribaculum_sp_NM65_B17	0.004995	0.181818	0.018981
k__Bacteria	p__Actinomycetota	c__Actinomycetes	o__Mycobacteriales	f__Mycobacteriaceae	g__Mycobacterium	s__Mycobacterium_avium	0.051948	0.027972	0.784216
k__Bacteria	p__Actinomycetota	c__Actinomycetes	o__Mycobacteriales	f__Mycobacteriaceae	g__Mycobacterium	s__Mycobacterium_kansasii	0.030969	0.000999	0.191808
k__Bacteria	p__Actinomycetota	c__Actinomycetes	o__Mycobacteriales	f__Mycobacteriaceae	g__Mycobacterium	s__Mycobacterium_talmoniae	0.000999	0.000999	0.582418
k__Bacteria	p__Actinomycetota	c__Actinomycetes	o__Mycobacteriales	f__Mycobacteriaceae	g__Mycobacteroides	s__Mycobacteroides_abscessus	0.077922	0.044955	0.447552
k__Bacteria	p__Bacteroidota	c__Flavobacteriia	o__Flavobacteriales	f__Flavobacteriaceae	g__Myroides	s__Myroides_odoratimimus	0.000999	0.000999	1
k__Bacteria	p__Myxococcota	c__Myxococcia	o__Myxococcales	f__Myxococcaceae	g__Myxococcus	s__Myxococcus_xanthus	0.048951	0.00999	0.854146
k__Bacteria	p__Bacillota	c__Clostridia	o__Eubacteriales	f__Clostridiaceae	g__Natronincola	s__Natronincola_ferrireducens	0.016983	0.003996	1
k__Bacteria	p__Bacillota	c__Clostridia	o__Eubacteriales	f__Clostridiaceae	g__Natronincola	s__Natronincola_peptidivorans	0.081918	0.031968	1
k__Bacteria	p__Bacillota	c__Other	o__Other	f__Other	g__Ndongobacter	s__Ndongobacter_massiliensis	0.065934	0.003996	1
k__Bacteria	p__Pseudomonadota	c__Betaproteobacteria	o__Neisseriales	f__Neisseriaceae	g__Neisseria	s__Neisseria_gonorrhoeae	0.055944	0.00999	0.115884
k__Bacteria	p__Pseudomonadota	c__Betaproteobacteria	o__Neisseriales	f__Neisseriaceae	g__Neisseria	s__Neisseria_meningitidis	0.000999	0.000999	0.336663
k__Bacteria	p__Pseudomonadota	c__Betaproteobacteria	o__Neisseriales	f__Neisseriaceae	g__Neisseria	s__Neisseria_sicca	0.004995	0.056943	0.488511
k__Bacteria	p__Pseudomonadota	c__Betaproteobacteria	o__Neisseriales	f__Neisseriaceae	g__Neisseria	s__Neisseria_sp_HMSC06F02	0.104895	0.03996	0.328671
k__Bacteria	p__Pseudomonadota	c__Betaproteobacteria	o__Neisseriales	f__Neisseriaceae	g__Neisseria	s__Neisseria_sp_oral_taxon_020	0.02997	0.001998	0.682318
k__Eukaryota	p__Chytridiomycota	c__Neocallimastigomycetes	o__Neocallimastigales	f__Neocallimastigaceae	g__Neocallimastix	s__Neocallimastix_sp_JGI_2020a	0.002997	1	0.000999
k__Bacteria	p__Bacteroidota	c__Chitinophagia	o__Chitinophagales	f__Chitinophagaceae	g__Niabella	s__Niabella_sp	0.000999	0.002997	0.892108
k__Bacteria	p__Bacillota	c__Bacilli	o__Bacillales	f__Bacillaceae	g__Niallia	s__Niallia_endozanthoxylica	1	0.080919	0.002997
k__Bacteria	p__Bacteroidota	c__Chitinophagia	o__Chitinophagales	f__Chitinophagaceae	g__Niastella	s__Niastella_yeongjuensis	0.002997	0.007992	0.728624
k__Bacteria	p__Pseudomonadota	c__Betaproteobacteria	o__Nitrosomonadales	f__Nitrosomonadaceae	g__Nitrosomonas	s__Nitrosomonas_mobilis	0.020979	0.07992	0.242757
k__Bacteria	p__Pseudomonadota	c__Betaproteobacteria	o__Nitrosomonadales	f__Nitrosomonadaceae	g__Nitrosomonas	s__Nitrosomonas_ureae	0.022977	0.00999	1
k__Bacteria	p__Nitrospinota	c__Nitrospinia	o__Nitrospinales	f__Nitrospinaceae	g__Nitrospina	s__Nitrospina_gracilis	0.097902	0.048951	0.671329
k__Bacteria	p__Pseudomonadota	c__Alphaproteobacteria	o__Rhodospirillales	f__Azospirillaceae	g__Nitrospirillum	s__Nitrospirillum_amazonense	0.012987	0.034965	0.515485
k__Bacteria	p__Actinomycetota	c__Actinomycetes	o__Mycobacteriales	f__Nocardiaceae	g__Nocardia	s__Nocardia_farcinica	0.001998	0.001998	1
k__Bacteria	p__Actinomycetota	c__Actinomycetes	o__Mycobacteriales	f__Nocardiaceae	g__Nocardia	s__Nocardia_seriolae	0.047952	0.475524	0.452547
k__Bacteria	p__Actinomycetota	c__Actinomycetes	o__Streptosporangiales	f__Nocardiopsaceae	g__Nocardiopsis	s__Nocardiopsis_dassonvillei	0.043956	0.173826	1
k__Bacteria	p__Bacteroidota	c__Flavobacteriia	o__Flavobacteriales	f__Flavobacteriaceae	g__Nonlabens	s__Nonlabens_marinus	0.011988	0.037962	0.689269
k__Bacteria	p__Pseudomonadota	c__Betaproteobacteria	o__Burkholderiales	f__Oxalobacteraceae	g__Noviherbaspirillum	s__Noviherbaspirillum_denitrificans	0.028971	0.004995	0.313686
k__Bacteria	p__Bacteroidota	c__Bacteroidia	o__Bacteroidales	f__Odoribacteraceae	g__Odoribacter	s__Odoribacter_laneus	0.004995	0.006993	0.604396
k__Bacteria	p__Bacteroidota	c__Bacteroidia	o__Bacteroidales	f__Odoribacteraceae	g__Odoribacter	s__Odoribacter_sp_43_10	0.002997	0.001998	0.465534
k__Bacteria	p__Bacteroidota	c__Bacteroidia	o__Bacteroidales	f__Odoribacteraceae	g__Odoribacter	s__Odoribacter_sp_AF21_41	0.005994	1	0.023976
k__Bacteria	p__Bacteroidota	c__Bacteroidia	o__Bacteroidales	f__Odoribacteraceae	g__Odoribacter	s__Odoribacter_sp_CAG_788	0.002997	0.002997	0.858142
k__Bacteria	p__Bacteroidota	c__Bacteroidia	o__Bacteroidales	f__Odoribacteraceae	g__Odoribacter	s__Odoribacter_sp_OF09_27XD	0.001998	0.000999	0.812188
k__Bacteria	p__Bacteroidota	c__Bacteroidia	o__Bacteroidales	f__Odoribacteraceae	g__Odoribacter	s__Odoribacter_sp_Z80	0.005994	0.000999	0.843157
k__Bacteria	p__Bacteroidota	c__Bacteroidia	o__Bacteroidales	f__Odoribacteraceae	g__Odoribacter	s__Odoribacter_splanchnicus	0.003996	0.001998	0.265734
k__Eukaryota	p__Ascomycota	c__Saccharomycetes	o__Saccharomycetales	f__Pichiaceae	g__Ogataea	s__Ogataea_philodendri	0.197802	0.000999	0.125874
k__Bacteria	p__Bacteroidota	c__Cytophagia	o__Cytophagales	f__Fulvivirgaceae	g__Ohtaekwangia	s__Ohtaekwangia_koreensis	0.001998	0.575141	0.075924
k__Bacteria	p__Actinomycetota	c__Coriobacteriia	o__Coriobacteriales	f__Atopobiaceae	g__Olsenella	s__Olsenella_porci	0.000999	0.000999	0.180819
k__Bacteria	p__Actinomycetota	c__Coriobacteriia	o__Coriobacteriales	f__Atopobiaceae	g__Olsenella	s__Olsenella_profusa	0.096903	0.04995	0.490509
k__Bacteria	p__Actinomycetota	c__Coriobacteriia	o__Coriobacteriales	f__Atopobiaceae	g__Olsenella	s__Olsenella_sp_An188	0.005994	0.032967	0.248751
k__Bacteria	p__Actinomycetota	c__Coriobacteriia	o__Coriobacteriales	f__Atopobiaceae	g__Olsenella	s__Olsenella_sp_An270	0.000999	0.000999	1
k__Bacteria	p__Actinomycetota	c__Coriobacteriia	o__Coriobacteriales	f__Atopobiaceae	g__Olsenella	s__Olsenella_sp_CU969	0.000999	0.001998	0.528472
k__Bacteria	p__Actinomycetota	c__Coriobacteriia	o__Coriobacteriales	f__Atopobiaceae	g__Olsenella	s__Olsenella_sp_HMSC062G07	0.003996	0.124875	0.26973
k__Bacteria	p__Actinomycetota	c__Coriobacteriia	o__Coriobacteriales	f__Atopobiaceae	g__Olsenella	s__Olsenella_sp_KGMB02461	0.002997	0.027972	0.375624
k__Bacteria	p__Actinomycetota	c__Coriobacteriia	o__Coriobacteriales	f__Atopobiaceae	g__Olsenella	s__Olsenella_sp_oral_taxon_807	0.032967	0.114885	1
k__Eukaryota	p__Ascomycota	c__Sordariomycetes	o__Hypocreales	f__Ophiocordycipitaceae	g__Ophiocordyceps	s__Ophiocordyceps_sinensis	0.135864	0.031968	0.562438
k__Bacteria	p__Bacillota	c__Bacilli	o__Bacillales	f__Bacillaceae	g__Ornithinibacillus	s__Ornithinibacillus_californiensis	0.018981	0.044955	0.983017
k__Bacteria	p__Bacillota	c__Clostridia	o__Eubacteriales	f__Oscillospiraceae	g__Oscillibacter	s__Oscillibacter_sp_CAG_241	0.088911	0.046953	0.9001
k__Bacteria	p__Acidobacteriota	c__Other	o__Other	f__Other	g__Other	s__Acidobacteria_bacterium_ADurb_Bin051	0.044955	0.105894	0.393606
k__Bacteria	p__Acidobacteriota	c__Other	o__Other	f__Other	g__Other	s__Acidobacteria_bacterium_OLB17	0.000999	0.000999	1
k__Bacteria	p__Acidobacteriota	c__Other	o__Other	f__Other	g__Other	s__Acidobacteria_bacterium_RBG_16_70_10	0.000999	0.474525	0.050949
k__Bacteria	p__Actinomycetota	c__Actinomycetes	o__Other	f__Other	g__Other	s__Actinobacteria_bacterium_66_15	0.001998	0.238761	0.114885
k__Bacteria	p__Actinomycetota	c__Other	o__Other	f__Other	g__Other	s__Actinobacteria_bacterium_ADurb_Bin444	0.110889	0.046953	0.933067
k__Bacteria	p__Pseudomonadota	c__Alphaproteobacteria	o__Other	f__Other	g__Other	s__Alphaproteobacteria_bacterium_ADurb_Bin100	0.004995	0.012987	0.567433
k__Bacteria	p__Pseudomonadota	c__Alphaproteobacteria	o__Other	f__Other	g__Other	s__Alphaproteobacteria_bacterium_ADurb_BinA280	0.308837	0.011988	0.042957
k__Bacteria	p__Pseudomonadota	c__Alphaproteobacteria	o__Other	f__Other	g__Other	s__Alphaproteobacteria_bacterium_CG11_big_fil_rev_8_21_14_0_20_44_7	0.896104	0.023976	0.295704
k__Viruses	p__Other	c__Other	o__Other	f__Other	g__Other	s__Bacteriophage_sp	0.421578	0.03996	0.508492
k__Bacteria	p__Bacteroidota	c__Bacteroidia	o__Bacteroidales	f__Bacteroidaceae	g__Other	s__Bacteroidaceae_bacterium_HV4_6_C5C	0.000999	0.001998	0.797203
k__Bacteria	p__Bacteroidota	c__Bacteroidia	o__Bacteroidales	f__Other	g__Other	s__Bacteroidales_bacterium_36_12	0.003996	0.010989	0.619381
k__Bacteria	p__Bacteroidota	c__Bacteroidia	o__Bacteroidales	f__Other	g__Other	s__Bacteroidales_bacterium_43_8	0.005994	0.002997	0.204795
k__Bacteria	p__Bacteroidota	c__Bacteroidia	o__Bacteroidales	f__Other	g__Other	s__Bacteroidales_bacterium_45_6	0.038961	0.005994	0.712288
k__Bacteria	p__Bacteroidota	c__Bacteroidia	o__Bacteroidales	f__Other	g__Other	s__Bacteroidales_bacterium_55_9	0.028971	0.00999	0.366633
k__Bacteria	p__Bacteroidota	c__Bacteroidia	o__Bacteroidales	f__Other	g__Other	s__Bacteroidales_bacterium_6E	0.001998	0.615106	0.187812
k__Bacteria	p__Bacteroidota	c__Bacteroidia	o__Bacteroidales	f__Other	g__Other	s__Bacteroidales_bacterium_Barb6XT	0.074925	0.024975	0.31968
k__Bacteria	p__Bacteroidota	c__Bacteroidia	o__Bacteroidales	f__Other	g__Other	s__Bacteroidales_bacterium_CF	0.006993	0.011988	0.946054
k__Bacteria	p__Bacteroidota	c__Bacteroidia	o__Bacteroidales	f__Other	g__Other	s__Bacteroidales_bacterium_KA00251	0.072927	0.018981	0.235764
k__Bacteria	p__Bacteroidota	c__Bacteroidia	o__Bacteroidales	f__Other	g__Other	s__Bacteroidales_bacterium_KA00344	0.001998	0.005994	0.582418
k__Bacteria	p__Bacteroidota	c__Bacteroidia	o__Bacteroidales	f__Other	g__Other	s__Bacteroidales_bacterium_WCE2004	0.011988	0.012987	0.935065
k__Bacteria	p__Bacteroidota	c__Bacteroidia	o__Bacteroidales	f__Other	g__Other	s__Bacteroidales_bacterium_WCE2008	0.000999	0.000999	0.954046
k__Bacteria	p__Bacteroidota	c__Other	o__Other	f__Other	g__Other	s__Bacteroidetes_bacterium_41_46	0.000999	0.000999	0.974026
k__Bacteria	p__Bacteroidota	c__Other	o__Other	f__Other	g__Other	s__Bacteroidetes_bacterium_4484_249	1	0.902098	0.000999
k__Bacteria	p__Bacteroidota	c__Other	o__Other	f__Other	g__Other	s__Bacteroidetes_bacterium_4484_276	1	0.150849	0.000999
k__Bacteria	p__Bacteroidota	c__Other	o__Other	f__Other	g__Other	s__Bacteroidetes_bacterium_ADurb_Bin012	0.017982	0.194805	0.483516
k__Bacteria	p__Bacteroidota	c__Other	o__Other	f__Other	g__Other	s__Bacteroidetes_bacterium_ADurb_Bin013	0.006993	0.000999	0.913087
k__Bacteria	p__Bacteroidota	c__Other	o__Other	f__Other	g__Other	s__Bacteroidetes_bacterium_ADurb_Bin028	0.018981	0.057942	0.586414
k__Bacteria	p__Bacteroidota	c__Other	o__Other	f__Other	g__Other	s__Bacteroidetes_bacterium_ADurb_Bin035	0.716284	0.542458	0.025974
k__Bacteria	p__Bacteroidota	c__Other	o__Other	f__Other	g__Other	s__Bacteroidetes_bacterium_ADurb_Bin041	0.044955	1	0.764236
k__Bacteria	p__Bacteroidota	c__Other	o__Other	f__Other	g__Other	s__Bacteroidetes_bacterium_ADurb_Bin057	0.002997	0.157842	0.963037
k__Bacteria	p__Bacteroidota	c__Other	o__Other	f__Other	g__Other	s__Bacteroidetes_bacterium_ADurb_Bin123	0.245754	0.016983	0.628372
k__Bacteria	p__Bacteroidota	c__Other	o__Other	f__Other	g__Other	s__Bacteroidetes_bacterium_ADurb_Bin139	0.000999	0.004995	0.454545
k__Bacteria	p__Bacteroidota	c__Other	o__Other	f__Other	g__Other	s__Bacteroidetes_bacterium_ADurb_Bin174	0.012987	0.006993	0.828172
k__Bacteria	p__Bacteroidota	c__Other	o__Other	f__Other	g__Other	s__Bacteroidetes_bacterium_ADurb_Bin234	0.002997	0.006993	0.651349
k__Bacteria	p__Bacteroidota	c__Other	o__Other	f__Other	g__Other	s__Bacteroidetes_bacterium_ADurb_Bin302	0.058941	0.025974	0.154845
k__Bacteria	p__Bacteroidota	c__Other	o__Other	f__Other	g__Other	s__Bacteroidetes_bacterium_ADurb_Bin408	0.012987	0.03996	0.148851
k__Bacteria	p__Bacteroidota	c__Other	o__Other	f__Other	g__Other	s__Bacteroidetes_bacterium_ADurb_BinA012	0.006993	0.007992	0.382617
k__Bacteria	p__Bacteroidota	c__Other	o__Other	f__Other	g__Other	s__Bacteroidetes_bacterium_ADurb_BinA395	0.014985	0.096903	0.143856
k__Bacteria	p__Bacteroidota	c__Other	o__Other	f__Other	g__Other	s__Bacteroidetes_bacterium_GWA2_31_9	0.007992	0.000999	0.062937
k__Bacteria	p__Bacteroidota	c__Other	o__Other	f__Other	g__Other	s__Bacteroidetes_bacterium_GWA2_32_17	0.000999	0.000999	1
k__Bacteria	p__Bacteroidota	c__Other	o__Other	f__Other	g__Other	s__Bacteroidetes_bacterium_GWF2_40_14	0.000999	0.000999	0.938062
k__Bacteria	p__Bacteroidota	c__Other	o__Other	f__Other	g__Other	s__Bacteroidetes_bacterium_HGW_Bacteroidetes_10	0.007992	0.007992	0.943057
k__Bacteria	p__Bacteroidota	c__Other	o__Other	f__Other	g__Other	s__Bacteroidetes_bacterium_HGW_Bacteroidetes_7	0.003996	0.012987	0.985015
k__Bacteria	p__Bacteroidota	c__Other	o__Other	f__Other	g__Other	s__Bacteroidetes_bacterium_RIFCSPLOWO2_12_FULL_35_15	0.005994	0.000999	0.825175
k__Bacteria	p__Bacteroidota	c__Other	o__Other	f__Other	g__Other	s__Bacteroidetes_bacterium_RIFOXYC12_FULL_35_7	0.033966	0.012987	0.445554
k__Bacteria	p__Bacteroidota	c__Bacteroidia	o__Other	f__Other	g__Other	s__Bacteroidia_bacterium	0.007992	0.003996	0.466533
k__Bacteria	p__Bacteroidota	c__Other	o__Other	f__Other	g__Other	s__Bacteroidota_bacterium	0.014985	0.011988	0.686314
k__Bacteria	p__Pseudomonadota	c__Betaproteobacteria	o__Other	f__Other	g__Other	s__Betaproteobacteria_bacterium_ADurb_Bin341	0.016983	0.004995	0.433566
k__Bacteria	p__Pseudomonadota	c__Betaproteobacteria	o__Burkholderiales	f__Other	g__Other	s__Burkholderiales_bacterium	0.078921	0.048951	0.766234
k__Bacteria	p__Calditrichota	c__Other	o__Other	f__Other	g__Other	s__Calditrichota_bacterium	0.035964	0.067932	0.921079
k__Bacteria	p__Campylobacterota	c__Other	o__Other	f__Other	g__Other	s__Campylobacterota_bacterium	0.000999	0.000999	0.128871
k__Bacteria	p__Atribacterota	c__Other	o__Other	f__Other	g__Other	s__Candidatus_Atribacteria_bacterium_ADurb_Bin276	0.044955	0.014985	0.372627
k__Archaea	p__Candidatus_Bathyarchaeota	c__Other	o__Other	f__Other	g__Other	s__Candidatus_Bathyarchaeota_archaeon	0.421578	0.01998	0.028971
k__Bacteria	p__Candidatus_Coatesbacteria	c__Other	o__Other	f__Other	g__Other	s__Candidatus_Coatesbacteria_bacterium	0.092907	0.004995	0.766234
k__Bacteria	p__Candidatus_Melainabacteria	c__Other	o__Candidatus_Gastranaerophilales	f__Other	g__Other	s__Candidatus_Gastranaerophilales_bacterium	0.306693	0.000999	0.063936
k__Bacteria	p__Candidatus_Melainabacteria	c__Other	o__Candidatus_Gastranaerophilales	f__Other	g__Other	s__Candidatus_Gastranaerophilales_bacterium_HUM_10	0.961039	0.031968	0.085914
k__Bacteria	p__Candidatus_Melainabacteria	c__Other	o__Candidatus_Gastranaerophilales	f__Other	g__Other	s__Candidatus_Gastranaerophilales_bacterium_HUM_11	0.739261	0.287712	0.022977
k__Bacteria	p__Candidatus_Melainabacteria	c__Other	o__Candidatus_Gastranaerophilales	f__Other	g__Other	s__Candidatus_Gastranaerophilales_bacterium_HUM_12	0.882118	0.028971	0.100899
k__Bacteria	p__Candidatus_Melainabacteria	c__Other	o__Candidatus_Gastranaerophilales	f__Other	g__Other	s__Candidatus_Gastranaerophilales_bacterium_HUM_16	0.744256	0.008991	0.097902
k__Bacteria	p__Candidatus_Melainabacteria	c__Other	o__Candidatus_Gastranaerophilales	f__Other	g__Other	s__Candidatus_Gastranaerophilales_bacterium_HUM_18	0.712288	0.10989	0.036963
k__Bacteria	p__Candidatus_Melainabacteria	c__Other	o__Candidatus_Gastranaerophilales	f__Other	g__Other	s__Candidatus_Gastranaerophilales_bacterium_HUM_2	0.647353	0.007992	0.084915
k__Bacteria	p__Candidatus_Melainabacteria	c__Other	o__Candidatus_Gastranaerophilales	f__Other	g__Other	s__Candidatus_Gastranaerophilales_bacterium_HUM_20	0.613387	0.048951	0.112887
k__Bacteria	p__Candidatus_Hydrogenedentes	c__Other	o__Other	f__Other	g__Other	s__Candidatus_Hydrogenedentes_bacterium_ADurb_Bin170	0.018981	0.256743	1
k__Bacteria	p__Candidatus_Melainabacteria	c__Other	o__Other	f__Other	g__Other	s__Candidatus_Melainabacteria_bacterium_35_41	0.791209	0.002997	0.063936
k__Bacteria	p__Candidatus_Melainabacteria	c__Other	o__Other	f__Other	g__Other	s__Candidatus_Melainabacteria_bacterium_MEL_A1	0.709291	0.013986	0.073926
k__Bacteria	p__Pseudomonadota	c__Candidatus_Muproteobacteria	o__Other	f__Other	g__Other	s__Candidatus_Muproteobacteria_bacterium_RBG_16_62_13	0.333528	0.008991	0.213786
k__Bacteria	p__Candidatus_Omnitrophota	c__Other	o__Other	f__Other	g__Other	s__Candidatus_Omnitrophota_bacterium	0.006993	0.008991	1
k__Bacteria	p__Candidatus_Saccharibacteria	c__Other	o__Other	f__Other	g__Other	s__Candidatus_Saccharibacteria_bacterium_32_50_13	0.044955	0.06993	0.723277
k__Bacteria	p__Chloroflexota	c__Other	o__Other	f__Other	g__Other	s__Chloroflexi_bacterium_ADurb_Bin325	0.739261	0.003996	0.018981
k__Bacteria	p__Chloroflexota	c__Other	o__Other	f__Other	g__Other	s__Chloroflexi_bacterium_HGW_Chloroflexi_5	0.030969	0.751459	0.013986
k__Bacteria	p__Chloroflexota	c__Other	o__Other	f__Other	g__Other	s__Chloroflexota_bacterium	0.038961	0.002997	0.092907
k__Bacteria	p__Bacillota	c__Clostridia	o__Other	f__Other	g__Other	s__Clostridia_bacterium_BRH_c25	0.258741	0.040959	0.604396
k__Bacteria	p__Bacillota	c__Clostridia	o__Eubacteriales	f__Clostridiaceae	g__Other	s__Clostridiaceae_bacterium_BRH_c20a	0.187812	0.023976	1
k__Bacteria	p__Bacillota	c__Clostridia	o__Eubacteriales	f__Other	g__Other	s__Clostridiales_bacterium_41_21_two_genomes	0.465534	0.023976	0.062937
k__Bacteria	p__Bacillota	c__Clostridia	o__Eubacteriales	f__Other	g__Other	s__Clostridiales_bacterium_CHKCI006	0.255744	0.013986	0.084915
k__Bacteria	p__Bacillota	c__Clostridia	o__Eubacteriales	f__Other	g__Other	s__Clostridiales_bacterium_GWF2_36_10	0.052947	0.031968	0.456543
k__Bacteria	p__Pseudomonadota	c__Betaproteobacteria	o__Burkholderiales	f__Comamonadaceae	g__Other	s__Comamonadaceae_bacterium_CG2_30_59_20	0.150849	0.001998	1
k__Bacteria	p__Actinomycetota	c__Coriobacteriia	o__Coriobacteriales	f__Coriobacteriaceae	g__Other	s__Coriobacteriaceae_bacterium	0.000999	0.003996	0.64036
k__Bacteria	p__Actinomycetota	c__Coriobacteriia	o__Coriobacteriales	f__Coriobacteriaceae	g__Other	s__Coriobacteriaceae_bacterium_CHKCI002	0.136863	0.017982	0.162837
k__Bacteria	p__Actinomycetota	c__Coriobacteriia	o__Coriobacteriales	f__Other	g__Other	s__Coriobacteriales_bacterium_DNF00809	0.333528	0.435564	0.045954
k__Bacteria	p__Actinomycetota	c__Coriobacteriia	o__Coriobacteriales	f__Other	g__Other	s__Coriobacteriales_bacterium_OH1046	0.71029	0.01998	0.051948
k__Bacteria	p__Actinomycetota	c__Coriobacteriia	o__Other	f__Other	g__Other	s__Coriobacteriia_bacterium	0.043956	0.027972	0.876124
k__Viruses	p__Uroviricota	c__Caudoviricetes	o__Crassvirales	f__Other	g__Other	s__CrAss_like_virus_sp	0.012987	0.033966	0.356643
k__Bacteria	p__Bacteroidota	c__Flavobacteriia	o__Flavobacteriales	f__Crocinitomicaceae	g__Other	s__Crocinitomicaceae_bacterium_TMED45	0.772228	0.000999	0.002997
k__Bacteria	p__Bacteroidota	c__Cytophagia	o__Cytophagales	f__Cytophagaceae	g__Other	s__Cytophagaceae_bacterium_BCCC1	0.000999	0.000999	0.546454
k__Bacteria	p__Other	c__Deltaproteobacteria	o__Other	f__Other	g__Other	s__Deltaproteobacteria_bacterium_ADurb_Bin072	0.000999	0.000999	0.616384
k__Bacteria	p__Other	c__Deltaproteobacteria	o__Other	f__Other	g__Other	s__Deltaproteobacteria_bacterium_ADurb_Bin135	0.01998	0.304695	0.01998
k__Bacteria	p__Other	c__Deltaproteobacteria	o__Other	f__Other	g__Other	s__Deltaproteobacteria_bacterium_ADurb_Bin510	0.011988	0.064935	0.271728
k__Bacteria	p__Other	c__Deltaproteobacteria	o__Other	f__Other	g__Other	s__Deltaproteobacteria_bacterium_ADurb_BinA014	0.048951	0.575141	0.182817
k__Bacteria	p__Thermodesulfobacteriota	c__Desulfobacteria	o__Desulfobacterales	f__Desulfobacteraceae	g__Other	s__Desulfobacteraceae_bacterium	0.040959	0.001998	1
k__Bacteria	p__Bacteroidota	c__Bacteroidia	o__Bacteroidales	f__Dysgonomonadaceae	g__Other	s__Dysgonamonadaceae_bacterium	0.002997	0.001998	0.927073
k__Bacteria	p__Bacillota	c__Erysipelotrichia	o__Erysipelotrichales	f__Erysipelotrichaceae	g__Other	s__Erysipelotrichaceae_bacterium	0.027972	0.012987	0.587413
k__Bacteria	p__Bacillota	c__Erysipelotrichia	o__Erysipelotrichales	f__Erysipelotrichaceae	g__Other	s__Erysipelotrichaceae_bacterium_2_2_44A	0.070929	0.034965	0.471528
k__Bacteria	p__Bacillota	c__Erysipelotrichia	o__Erysipelotrichales	f__Erysipelotrichaceae	g__Other	s__Erysipelotrichaceae_bacterium_NYU_BL_E8	0.158841	0.025974	0.24975
k__Bacteria	p__Bacillota	c__Erysipelotrichia	o__Erysipelotrichales	f__Erysipelotrichaceae	g__Other	s__Erysipelotrichaceae_bacterium_NYU_BL_F16	0.158841	0.017982	0.11988
k__Bacteria	p__Bacillota	c__Clostridia	o__Eubacteriales	f__Eubacteriaceae	g__Other	s__Eubacteriaceae_bacterium_CHKCI005	0.334665	0.048951	0.125874
k__Bacteria	p__Bacillota	c__Clostridia	o__Eubacteriales	f__Oscillospiraceae	g__Other	s__Eubacterium_siraeum	0.417582	0.046953	0.190809
k__Archaea	p__Euryarchaeota	c__Other	o__Other	f__Other	g__Other	s__Euryarchaeota_archaeon_ADurb_Bin294	0.028971	0.005994	1
k__Bacteria	p__Bacillota	c__Other	o__Other	f__Other	g__Other	s__Firmicutes_bacterium_ADurb_Bin300	0.031968	0.51049	0.97003
k__Bacteria	p__Bacillota	c__Other	o__Other	f__Other	g__Other	s__Firmicutes_bacterium_ADurb_Bin456	0.026973	0.211788	0.855145
k__Bacteria	p__Bacillota	c__Other	o__Other	f__Other	g__Other	s__Firmicutes_bacterium_AM10_47	0.024975	0.027972	0.320679
k__Bacteria	p__Bacillota	c__Other	o__Other	f__Other	g__Other	s__Firmicutes_bacterium_CAG_102	0.028971	0.067932	0.45954
k__Bacteria	p__Bacillota	c__Other	o__Other	f__Other	g__Other	s__Firmicutes_bacterium_CAG_114	0.016983	0.003996	0.716284
k__Bacteria	p__Bacillota	c__Other	o__Other	f__Other	g__Other	s__Firmicutes_bacterium_CAG_270	0.066933	0.021978	0.367632
k__Bacteria	p__Bacillota	c__Other	o__Other	f__Other	g__Other	s__Firmicutes_bacterium_CAG_341	0.432567	0.000999	0.026973
k__Bacteria	p__Bacillota	c__Other	o__Other	f__Other	g__Other	s__Firmicutes_bacterium_CAG_41	0.534188	0.010989	0.02997
k__Bacteria	p__Bacillota	c__Other	o__Other	f__Other	g__Other	s__Firmicutes_bacterium_CAG_466	0.047952	0.144855	0.624376
k__Bacteria	p__Bacillota	c__Other	o__Other	f__Other	g__Other	s__Firmicutes_bacterium_CAG_791	0.026973	0.058941	0.843157
k__Bacteria	p__Bacillota	c__Other	o__Other	f__Other	g__Other	s__Firmicutes_bacterium_HGW_Firmicutes_4	0.035964	0.205794	0.944056
k__Bacteria	p__Bacillota	c__Other	o__Other	f__Other	g__Other	s__Firmicutes_bacterium_M10_2	0.155844	0.031968	0.605395
k__Bacteria	p__Bacteroidota	c__Flavobacteriia	o__Flavobacteriales	f__Other	g__Other	s__Flavobacteriales_bacterium	0.003996	0.003996	0.837163
k__Bacteria	p__Fusobacteriota	c__Fusobacteriia	o__Other	f__Other	g__Other	s__Fusobacteriia_bacterium_4572_132	0.013986	0.045954	0.689269
k__Bacteria	p__Gemmatimonadota	c__Other	o__Other	f__Other	g__Other	s__Gemmatimonadota_bacterium	0.152847	0.034965	0.651349
k__Viruses	p__Uroviricota	c__Caudoviricetes	o__Other	f__Herelleviridae	g__Other	s__Herelleviridae_sp	0.016983	0.028971	0.71029
k__Bacteria	p__Ignavibacteriota	c__Ignavibacteria	o__Ignavibacteriales	f__Other	g__Other	s__Ignavibacteriales_bacterium	0.031968	0.036963	0.484515
k__Bacteria	p__Ignavibacteriota	c__Ignavibacteria	o__Ignavibacteriales	f__Other	g__Other	s__Ignavibacteriales_bacterium_UTCHB2	0.070929	0.002997	0.198801
k__Bacteria	p__Bacillota	c__Clostridia	o__Eubacteriales	f__Lachnospiraceae	g__Other	s__Lachnospiraceae_bacterium_C10	0.006993	0.050949	0.793207
k__Bacteria	p__Bacillota	c__Clostridia	o__Eubacteriales	f__Lachnospiraceae	g__Other	s__Lachnospiraceae_bacterium_KGMB03038	0.043956	0.02997	0.74026
k__Bacteria	p__Bacillota	c__Clostridia	o__Eubacteriales	f__Lachnospiraceae	g__Other	s__Lachnospiraceae_bacterium_MD308	0.005994	0.051948	0.255744
k__Bacteria	p__Bacillota	c__Clostridia	o__Eubacteriales	f__Lachnospiraceae	g__Other	s__Lachnospiraceae_bacterium_OF09_33XD	0.004995	0.044955	0.532468
k__Bacteria	p__Lentisphaerota	c__Other	o__Other	f__Other	g__Other	s__Lentisphaerae_bacterium_ADurb_Bin242	0.025974	0.045954	0.882118
k__Bacteria	p__Lentisphaerota	c__Other	o__Other	f__Other	g__Other	s__Lentisphaerae_bacterium_WC36	0.002997	0.480937	0.100899
k__Bacteria	p__Bacteroidota	c__Bacteroidia	o__Marinilabiliales	f__Other	g__Other	s__Marinilabiliales_bacterium	0.015984	0.101898	0.907093
k__Archaea	p__Candidatus_Thermoplasmatota	c__Thermoplasmata	o__Methanomassiliicoccales	f__Other	g__Other	s__Methanomassiliicoccales_archaeon_PtaU1_Bin030	0.004995	0.006993	0.500945
k__Archaea	p__Candidatus_Thermoplasmatota	c__Thermoplasmata	o__Methanomassiliicoccales	f__Other	g__Other	s__Methanomassiliicoccales_archaeon_RumEn_M2	0.429395	0.008991	0.597403
k__Bacteria	p__Bacteroidota	c__Bacteroidia	o__Bacteroidales	f__Muribaculaceae	g__Other	s__Muribaculaceae_bacterium_Isolate_002_NCI	0.015984	0.782218	0.006993
k__Bacteria	p__Bacteroidota	c__Bacteroidia	o__Bacteroidales	f__Muribaculaceae	g__Other	s__Muribaculaceae_bacterium_Isolate_013_NCI	0.008991	0.015984	0.763237
k__Bacteria	p__Bacteroidota	c__Bacteroidia	o__Bacteroidales	f__Muribaculaceae	g__Other	s__Muribaculaceae_bacterium_Isolate_037_Harlan	0.715285	0.030969	0.116883
k__Bacteria	p__Bacteroidota	c__Bacteroidia	o__Bacteroidales	f__Muribaculaceae	g__Other	s__Muribaculaceae_bacterium_Isolate_077_Janvier	0.008991	0.003996	0.183816
k__Bacteria	p__Bacteroidota	c__Bacteroidia	o__Bacteroidales	f__Muribaculaceae	g__Other	s__Muribaculaceae_bacterium_Isolate_102_HZI	0.003996	0.16983	0.020979
k__Bacteria	p__Bacteroidota	c__Bacteroidia	o__Bacteroidales	f__Muribaculaceae	g__Other	s__Muribaculaceae_bacterium_Isolate_104_HZI	0.375624	0.038961	0.098901
k__Bacteria	p__Mycoplasmatota	c__Other	o__Other	f__Other	g__Other	s__Mycoplasmatota_bacterium	0.003996	0.000999	0.205794
k__Viruses	p__Uroviricota	c__Caudoviricetes	o__Other	f__Other	g__Other	s__Myoviridae_sp_ct2Qy24	0.074925	0.589411	0.031968
k__Viruses	p__Uroviricota	c__Caudoviricetes	o__Other	f__Other	g__Other	s__Myoviridae_sp_ct5xZ3	0.021978	0.144855	0.137862
k__Viruses	p__Uroviricota	c__Caudoviricetes	o__Other	f__Other	g__Other	s__Myoviridae_sp_ctHaT25	0.005994	0.025974	0.498501
k__Viruses	p__Uroviricota	c__Caudoviricetes	o__Other	f__Other	g__Other	s__Myoviridae_sp_ctNQV2	0.117882	0.006993	0.581419
k__Viruses	p__Uroviricota	c__Caudoviricetes	o__Other	f__Other	g__Other	s__Myoviridae_sp_ctPuP5	0.654399	0.006993	0.043956
k__Viruses	p__Uroviricota	c__Caudoviricetes	o__Other	f__Other	g__Other	s__Myoviridae_sp_ctcwu24	0.164835	0.785215	0.028971
k__Viruses	p__Uroviricota	c__Caudoviricetes	o__Other	f__Other	g__Other	s__Myoviridae_sp_ctgsk7	0.157842	0.00999	0.811189
k__Viruses	p__Uroviricota	c__Caudoviricetes	o__Other	f__Other	g__Other	s__Myoviridae_sp_ctkOm7	0.081918	0.015984	1
k__Viruses	p__Uroviricota	c__Caudoviricetes	o__Other	f__Other	g__Other	s__Myoviridae_sp_ctn8H20	0.140859	0.033966	0.799201
k__Viruses	p__Uroviricota	c__Caudoviricetes	o__Other	f__Other	g__Other	s__Myoviridae_sp_ctsip2	0.042957	0.047952	1
k__Bacteria	p__Myxococcota	c__Myxococcia	o__Myxococcales	f__Myxococcaceae	g__Other	s__Myxococcaceae_bacterium	0.013986	0.01998	1
k__Archaea	p__Nitrososphaerota	c__Other	o__Other	f__Other	g__Other	s__Nitrososphaerota_archaeon	0.013986	0.060939	1
k__Bacteria	p__Verrucomicrobiota	c__Opitutae	o__Opitutales	f__Opitutaceae	g__Other	s__Opitutaceae_bacterium_TAV4	0.191808	0.032967	0.554446
k__Bacteria	p__Bacillota	c__Clostridia	o__Eubacteriales	f__Oscillospiraceae	g__Other	s__Oscillospiraceae_bacterium	0.064935	0.003996	0.284715
k__Bacteria	p__Pseudomonadota	c__Betaproteobacteria	o__Burkholderiales	f__Oxalobacteraceae	g__Other	s__Oxalobacteraceae_bacterium_IMCC9480	0.002997	0.000999	0.546454
k__Viruses	p__Uroviricota	c__Caudoviricetes	o__Other	f__Other	g__Other	s__Podoviridae_sp_ct8Lf7	0.000999	0.004995	1
k__Viruses	p__Uroviricota	c__Caudoviricetes	o__Other	f__Other	g__Other	s__Podoviridae_sp_ctC8s18	0.046953	0.403596	0.84016
k__Viruses	p__Uroviricota	c__Caudoviricetes	o__Other	f__Other	g__Other	s__Podoviridae_sp_ctXdu7	0.000999	0.000999	1
k__Viruses	p__Uroviricota	c__Caudoviricetes	o__Other	f__Other	g__Other	s__Podoviridae_sp_cthJQ11	0.000999	0.000999	1
k__Bacteria	p__Bacteroidota	c__Bacteroidia	o__Bacteroidales	f__Porphyromonadaceae	g__Other	s__Porphyromonadaceae_bacterium_COT_184_OH4590	0.367632	0.026973	0.121878
k__Bacteria	p__Bacteroidota	c__Bacteroidia	o__Bacteroidales	f__Porphyromonadaceae	g__Other	s__Porphyromonadaceae_bacterium_NLAE_zl_C104	0.004995	0.018981	0.216783
k__Bacteria	p__Bacteroidota	c__Bacteroidia	o__Bacteroidales	f__Prevotellaceae	g__Other	s__Prevotellaceae_bacterium_HUN156	0.050949	0.001998	0.257742
k__Bacteria	p__Bacteroidota	c__Bacteroidia	o__Bacteroidales	f__Prevotellaceae	g__Other	s__Prevotellaceae_bacterium_MN60	0.040959	0.141858	0.431568
k__Bacteria	p__Pseudomonadota	c__Alphaproteobacteria	o__Rhodobacterales	f__Paracoccaceae	g__Other	s__Rhodobacteraceae_bacterium_TMED111	0.013986	0.057942	0.946054
k__Bacteria	p__Pseudomonadota	c__Betaproteobacteria	o__Rhodocyclales	f__Rhodocyclaceae	g__Other	s__Rhodocyclaceae_bacterium	0.192807	0.031968	0.32967
k__Bacteria	p__Pseudomonadota	c__Alphaproteobacteria	o__Rhodospirillales	f__Rhodospirillaceae	g__Other	s__Rhodospirillaceae_bacterium_LM_1	0.004995	0.503139	0.576424
k__Viruses	p__Uroviricota	c__Caudoviricetes	o__Other	f__Other	g__Other	s__Siphoviridae_sp_ct8HH20	0.032967	0.027972	0.645355
k__Viruses	p__Uroviricota	c__Caudoviricetes	o__Other	f__Other	g__Other	s__Siphoviridae_sp_ctL0q1	0.023976	0.112887	1
k__Viruses	p__Uroviricota	c__Caudoviricetes	o__Other	f__Other	g__Other	s__Siphoviridae_sp_ctTnV63	0.032967	0.16983	0.931069
k__Viruses	p__Uroviricota	c__Caudoviricetes	o__Other	f__Other	g__Other	s__Siphoviridae_sp_ctZHD14	0.008991	1	0.01998
k__Viruses	p__Uroviricota	c__Caudoviricetes	o__Other	f__Other	g__Other	s__Siphoviridae_sp_ctdHi7	0.264735	0.018981	0.114885
k__Viruses	p__Uroviricota	c__Caudoviricetes	o__Other	f__Other	g__Other	s__Siphoviridae_sp_ctigT3	0.066933	0.017982	0.649351
k__Viruses	p__Uroviricota	c__Caudoviricetes	o__Other	f__Other	g__Other	s__Siphoviridae_sp_cto6l14	0.000999	0.452547	0.000999
k__Viruses	p__Uroviricota	c__Caudoviricetes	o__Other	f__Other	g__Other	s__Siphoviridae_sp_ctoyo6	0.288711	0.318681	0.022977
k__Viruses	p__Uroviricota	c__Caudoviricetes	o__Other	f__Other	g__Other	s__Siphoviridae_sp_cttDR14	0.03996	0.090909	0.848152
k__Viruses	p__Uroviricota	c__Caudoviricetes	o__Other	f__Other	g__Other	s__Siphoviridae_sp_gcode_4	1	0.162837	0.000999
k__Bacteria	p__Spirochaetota	c__Other	o__Other	f__Other	g__Other	s__Spirochaetes_bacterium_ADurb_Bin133	0.215784	0.03996	0.26973
k__Bacteria	p__Spirochaetota	c__Other	o__Other	f__Other	g__Other	s__Spirochaetes_bacterium_GWB1_36_13	0.000999	0.000999	1
k__Bacteria	p__Spirochaetota	c__Other	o__Other	f__Other	g__Other	s__Spirochaetes_bacterium_RBG_16_67_19	0.060939	0.024975	1
k__Bacteria	p__Synergistota	c__Other	o__Other	f__Other	g__Other	s__Synergistetes_bacterium_ADurb_Bin520	0.165834	0.027972	0.431568
k__Bacteria	p__Thermodesulfobacteriota	c__Syntrophia	o__Syntrophales	f__Syntrophaceae	g__Other	s__Syntrophaceae_bacterium_PtaU1_Bin231	0.232767	0.1998	0.005994
k__Bacteria	p__Candidatus_Saccharibacteria	c__Other	o__Other	f__Other	g__Other	s__TM7_phylum_sp_oral_taxon_349	0.123876	0.036963	1
k__Bacteria	p__Verrucomicrobiota	c__Other	o__Other	f__Other	g__Other	s__Verrucomicrobia_bacterium_ADurb_Bin018	0.055944	0.042957	0.62038
k__Bacteria	p__Verrucomicrobiota	c__Other	o__Other	f__Other	g__Other	s__Verrucomicrobia_bacterium_ADurb_Bin474	0.030969	0.024975	0.577423
k__Bacteria	p__Verrucomicrobiota	c__Other	o__Other	f__Other	g__Other	s__Verrucomicrobia_bacterium_IMCC26134	0.001998	0.512464	0.015984
k__Bacteria	p__Pseudomonadota	c__Alphaproteobacteria	o__Other	f__Other	g__Other	s__alpha_proteobacterium_BAL199	0.003996	0.021978	0.543457
k__Archaea	p__Other	c__Other	o__Other	f__Other	g__Other	s__archaeon	0.045954	1	0.032967
k__Bacteria	p__Other	c__Other	o__Other	f__Other	g__Other	s__bacterium_ADurb_Bin243	0.002997	0.078921	0.332667
k__Bacteria	p__Other	c__Other	o__Other	f__Other	g__Other	s__bacterium_ADurb_Bin429	0.021978	0.002997	0.276723
k__Bacteria	p__Other	c__Other	o__Other	f__Other	g__Other	s__bacterium_ADurb_Bin431	0.012987	0.160839	0.430569
k__Bacteria	p__Other	c__Other	o__Other	f__Other	g__Other	s__bacterium_BMS3Bbin01	0.308837	0.036963	0.146853
k__Bacteria	p__Other	c__Other	o__Other	f__Other	g__Other	s__bacterium_HR12	0.113886	0.044955	0.308691
k__Bacteria	p__Other	c__Other	o__Other	f__Other	g__Other	s__bacterium_HR14	0.046953	0.121878	0.400599
k__Bacteria	p__Other	c__Other	o__Other	f__Other	g__Other	s__bacterium_HR20	0.00999	0.001998	0.285714
k__Bacteria	p__Other	c__Other	o__Other	f__Other	g__Other	s__bacterium_HR27	0.008991	0.013986	0.871129
k__Bacteria	p__Other	c__Other	o__Other	f__Other	g__Other	s__bacterium_HR38	0.000999	0.000999	0.067932
k__Bacteria	p__Other	c__Other	o__Other	f__Other	g__Other	s__bacterium_M00_F_Ca_ET_230_01_1_1	0.000999	0.02997	0.728624
k__Bacteria	p__Candidatus_Fermentibacteria	c__Other	o__Other	f__Other	g__Other	s__candidate_division_Hyd24_12_bacterium_ADurb_Bin004	0.001998	0.076923	1
k__Bacteria	p__Candidatus_Absconditabacteria	c__Other	o__Other	f__Other	g__Other	s__candidate_division_SR1_bacterium_CG_4_9_14_3_um_filter_40_9	0.000999	0.000999	1
k__Bacteria	p__candidate_division_Zixibacteria	c__Other	o__Other	f__Other	g__Other	s__candidate_division_Zixibacteria_bacterium	0.276723	0.002997	0.104895
k__Bacteria	p__Bacteroidota	c__Cytophagia	o__Cytophagales	f__Cytophagaceae	g__Other	s__marine_bacterium_AO1_C	0.003996	0.002997	0.407592
k__Bacteria	p__Bacteroidota	c__Other	o__Other	f__Other	g__Other	s__uncultured_Bacteroidetes_bacterium	0.007992	0.00999	0.914086
k__Bacteria	p__Bacillota	c__Clostridia	o__Eubacteriales	f__Other	g__Other	s__uncultured_Eubacteriales_bacterium	0.043956	0.005994	0.334665
k__Bacteria	p__Pseudomonadota	c__Alphaproteobacteria	o__Rhodospirillales	f__Other	g__Other	s__uncultured_Rhodospirillales_bacterium_HF4000_24M03	0.054945	0.001998	0.467532
k__Bacteria	p__Spirochaetota	c__Other	o__Other	f__Other	g__Other	s__uncultured_Spirochaetota_bacterium	0.018981	0.108891	0.11988
k__Bacteria	p__Other	c__Other	o__Other	f__Other	g__Other	s__uncultured_bacterium_Ad_125_H07_contig1	0.008991	0.013986	0.902098
k__Bacteria	p__Other	c__Other	o__Other	f__Other	g__Other	s__uncultured_bacterium_Ad_136_J17_contig2	0.030969	0.266733	1
k__Bacteria	p__Other	c__Other	o__Other	f__Other	g__Other	s__uncultured_bacterium_BAC10G6	0.000999	0.000999	0.507493
k__Bacteria	p__Other	c__Other	o__Other	f__Other	g__Other	s__uncultured_bacterium_Contig39	0.000999	0.000999	0.942058
k__Bacteria	p__Other	c__Other	o__Other	f__Other	g__Other	s__uncultured_bacterium_Csd4	0.001998	0.001998	0.512488
k__Bacteria	p__Other	c__Other	o__Other	f__Other	g__Other	s__uncultured_bacterium_LAB20	0.001998	0.002997	0.898102
k__Bacteria	p__Other	c__Other	o__Other	f__Other	g__Other	s__uncultured_bacterium_Lq_025_E06	0.000999	0.000999	0.947053
k__Bacteria	p__Other	c__Other	o__Other	f__Other	g__Other	s__uncultured_bacterium_SRF2	0.000999	0.000999	1
k__Bacteria	p__Other	c__Other	o__Other	f__Other	g__Other	s__uncultured_bacterium_URE4	0.001998	0.003996	0.935065
k__Bacteria	p__Other	c__Other	o__Other	f__Other	g__Other	s__uncultured_bacterium_contig00053	0.300699	0.034965	0.115884
k__Bacteria	p__Other	c__Other	o__Other	f__Other	g__Other	s__uncultured_bacterium_fosmid_pJB17E7_contig_I	0.123876	0.1998	0.008991
k__Bacteria	p__Other	c__Other	o__Other	f__Other	g__Other	s__uncultured_bacterium_fosmid_pJB42G5	0.000999	0.000999	1
k__Bacteria	p__Other	c__Other	o__Other	f__Other	g__Other	s__uncultured_bacterium_fosmid_pJB65E1	0.008991	0.004995	0.888112
k__Bacteria	p__Other	c__Other	o__Other	f__Other	g__Other	s__uncultured_bacterium_pUR16A2	0.007992	0.007992	0.873127
k__Archaea	p__Euryarchaeota	c__Other	o__Other	f__Other	g__Other	s__uncultured_marine_group_II_III_euryarchaeote_KM3_91_D09	0.001998	0.003996	0.545455
k__Bacteria	p__Other	c__Other	o__Other	f__Other	g__Other	s__uncultured_murine_large_bowel_bacterium_BAC_54B	0.005994	0.001998	0.73027
k__Bacteria	p__Spirochaetota	c__Spirochaetia	o__Spirochaetales	f__Other	g__Other	s__uncultured_spirochete	0.006993	0.013986	0.937063
k__Viruses	p__Other	c__Other	o__Other	f__Other	g__Other	s__virus_sp_ctQmo6	0.308837	0.022977	0.899101
k__Viruses	p__Other	c__Other	o__Other	f__Other	g__Other	s__virus_sp_ctoYX9	0.333666	0.008991	0.063936
k__Bacteria	p__Pseudomonadota	c__Betaproteobacteria	o__Burkholderiales	f__Oxalobacteraceae	g__Oxalobacter	s__Oxalobacter_formigenes	0.285714	0.025974	0.173826
k__Bacteria	p__Bacillota	c__Bacilli	o__Bacillales	f__Paenibacillaceae	g__Paenibacillus	s__Paenibacillus_antibioticophila	0.04995	0.615106	0.191808
k__Bacteria	p__Bacillota	c__Bacilli	o__Bacillales	f__Paenibacillaceae	g__Paenibacillus	s__Paenibacillus_beijingensis	0.421578	0.000999	1
k__Bacteria	p__Bacillota	c__Bacilli	o__Bacillales	f__Paenibacillaceae	g__Paenibacillus	s__Paenibacillus_brevis	0.002997	0.005994	1
k__Bacteria	p__Bacillota	c__Bacilli	o__Bacillales	f__Paenibacillaceae	g__Paenibacillus	s__Paenibacillus_camerounensis	0.603397	0.000999	1
k__Bacteria	p__Bacillota	c__Bacilli	o__Bacillales	f__Paenibacillaceae	g__Paenibacillus	s__Paenibacillus_dendrobii	0.006993	0.040959	0.84016
k__Bacteria	p__Bacillota	c__Bacilli	o__Bacillales	f__Paenibacillaceae	g__Paenibacillus	s__Paenibacillus_ihumii	0.011988	0.046953	0.981019
k__Bacteria	p__Bacillota	c__Bacilli	o__Bacillales	f__Paenibacillaceae	g__Paenibacillus	s__Paenibacillus_kribbensis	0.64036	0.002997	0.10989
k__Bacteria	p__Bacillota	c__Bacilli	o__Bacillales	f__Paenibacillaceae	g__Paenibacillus	s__Paenibacillus_larvae	0.01998	0.040959	0.925075
k__Bacteria	p__Bacillota	c__Bacilli	o__Bacillales	f__Paenibacillaceae	g__Paenibacillus	s__Paenibacillus_pinisoli	0.013986	0.024975	0.500945
k__Bacteria	p__Bacillota	c__Bacilli	o__Bacillales	f__Paenibacillaceae	g__Paenibacillus	s__Paenibacillus_sp_EKM208P	0.495504	0.000999	1
k__Bacteria	p__Bacillota	c__Bacilli	o__Bacillales	f__Paenibacillaceae	g__Paenibacillus	s__Paenibacillus_sp_F411	0.077922	0.000999	1
k__Bacteria	p__Bacillota	c__Bacilli	o__Bacillales	f__Paenibacillaceae	g__Paenibacillus	s__Paenibacillus_sp_J45TS6	0.000999	0.000999	0.098901
k__Bacteria	p__Bacillota	c__Bacilli	o__Bacillales	f__Paenibacillaceae	g__Paenibacillus	s__Paenibacillus_sp_JCM_10914	0.332667	0.032967	0.310689
k__Bacteria	p__Bacillota	c__Bacilli	o__Bacillales	f__Paenibacillaceae	g__Paenibacillus	s__Paenibacillus_sp_JJ_246	0.181818	1	0.035964
k__Bacteria	p__Bacillota	c__Bacilli	o__Bacillales	f__Paenibacillaceae	g__Paenibacillus	s__Paenibacillus_sp_OAS669	0.100899	0.017982	0.322677
k__Bacteria	p__Bacillota	c__Bacilli	o__Bacillales	f__Paenibacillaceae	g__Paenibacillus	s__Paenibacillus_sp_OSY_SE	0.00999	0.32967	1
k__Bacteria	p__Bacillota	c__Bacilli	o__Bacillales	f__Paenibacillaceae	g__Paenibacillus	s__Paenibacillus_sp_P22	0.001998	0.002997	0.639361
k__Bacteria	p__Bacillota	c__Bacilli	o__Bacillales	f__Paenibacillaceae	g__Paenibacillus	s__Paenibacillus_sp_PAMC21692	0.023976	0.096903	0.689269
k__Bacteria	p__Bacillota	c__Bacilli	o__Bacillales	f__Paenibacillaceae	g__Paenibacillus	s__Paenibacillus_tepidiphilus	0.022977	0.282717	0.077922
k__Bacteria	p__Bacillota	c__Bacilli	o__Bacillales	f__Paenibacillaceae	g__Paenibacillus	s__Paenibacillus_turicensis	0.036963	0.158841	0.187812
k__Bacteria	p__Bacillota	c__Bacilli	o__Bacillales	f__Paenibacillaceae	g__Paenibacillus	s__Paenibacillus_vietnamensis	0.045954	0.486487	0.214785
k__Bacteria	p__Bacteroidota	c__Bacteroidia	o__Bacteroidales	f__Paludibacteraceae	g__Paludibacter	s__Paludibacter_jiangxiensis	0.010989	0.046953	0.925075
k__Bacteria	p__Bacteroidota	c__Bacteroidia	o__Bacteroidales	f__Paludibacteraceae	g__Paludibacter	s__Paludibacter_propionicigenes	0.01998	0.006993	0.981019
k__Bacteria	p__Bacteroidota	c__Bacteroidia	o__Bacteroidales	f__Paludibacteraceae	g__Paludibacter	s__Paludibacter_sp_221	0.018981	0.475524	0.182817
k__Viruses	p__Uroviricota	c__Caudoviricetes	o__Crassvirales	f__Steigviridae	g__Pamirivirus	s__Pamirivirus_faecium	0.001998	0.003996	1
k__Bacteria	p__Bacteroidota	c__Bacteroidia	o__Bacteroidales	f__Tannerellaceae	g__Parabacteroides	s__Parabacteroides_bouchesdurhonensis	0.042957	0.104895	0.773227
k__Bacteria	p__Bacteroidota	c__Bacteroidia	o__Bacteroidales	f__Tannerellaceae	g__Parabacteroides	s__Parabacteroides_distasonis	0.045954	0.014985	0.385614
k__Bacteria	p__Bacteroidota	c__Bacteroidia	o__Bacteroidales	f__Tannerellaceae	g__Parabacteroides	s__Parabacteroides_faecis	0.001998	0.004995	0.613387
k__Bacteria	p__Bacteroidota	c__Bacteroidia	o__Bacteroidales	f__Tannerellaceae	g__Parabacteroides	s__Parabacteroides_johnsonii_CAG_246	0.00999	0.042957	0.701299
k__Bacteria	p__Bacteroidota	c__Bacteroidia	o__Bacteroidales	f__Tannerellaceae	g__Parabacteroides	s__Parabacteroides_massiliensis	0.008991	0.126873	0.202797
k__Bacteria	p__Bacteroidota	c__Bacteroidia	o__Bacteroidales	f__Tannerellaceae	g__Parabacteroides	s__Parabacteroides_pacaensis	0.011988	0.005994	0.196803
k__Bacteria	p__Bacteroidota	c__Bacteroidia	o__Bacteroidales	f__Tannerellaceae	g__Parabacteroides	s__Parabacteroides_sp_AF14_59	0.012987	0.020979	0.501499
k__Bacteria	p__Bacteroidota	c__Bacteroidia	o__Bacteroidales	f__Tannerellaceae	g__Parabacteroides	s__Parabacteroides_sp_AF17_3	0.105894	0.001998	0.507493
k__Bacteria	p__Bacteroidota	c__Bacteroidia	o__Bacteroidales	f__Tannerellaceae	g__Parabacteroides	s__Parabacteroides_sp_AF18_52	0.004995	0.031968	0.487512
k__Bacteria	p__Bacteroidota	c__Bacteroidia	o__Bacteroidales	f__Tannerellaceae	g__Parabacteroides	s__Parabacteroides_sp_AF39_10AC	0.12987	0.028971	0.427572
k__Bacteria	p__Bacteroidota	c__Bacteroidia	o__Bacteroidales	f__Tannerellaceae	g__Parabacteroides	s__Parabacteroides_sp_AF48_14	0.075924	0.035964	0.626374
k__Bacteria	p__Bacteroidota	c__Bacteroidia	o__Bacteroidales	f__Tannerellaceae	g__Parabacteroides	s__Parabacteroides_sp_AM08_6	0.000999	0.000999	0.923077
k__Bacteria	p__Bacteroidota	c__Bacteroidia	o__Bacteroidales	f__Tannerellaceae	g__Parabacteroides	s__Parabacteroides_sp_AM18_12LB	0.066933	0.010989	0.23976
k__Bacteria	p__Bacteroidota	c__Bacteroidia	o__Bacteroidales	f__Tannerellaceae	g__Parabacteroides	s__Parabacteroides_sp_AM25_14	0.112887	0.021978	0.442557
k__Bacteria	p__Bacteroidota	c__Bacteroidia	o__Bacteroidales	f__Tannerellaceae	g__Parabacteroides	s__Parabacteroides_sp_AM44_16	0.10989	0.021978	0.400599
k__Bacteria	p__Bacteroidota	c__Bacteroidia	o__Bacteroidales	f__Tannerellaceae	g__Parabacteroides	s__Parabacteroides_sp_BX2	0.919081	0.03996	0.086913
k__Bacteria	p__Bacteroidota	c__Bacteroidia	o__Bacteroidales	f__Tannerellaceae	g__Parabacteroides	s__Parabacteroides_sp_CAG_409	0.000999	0.006993	0.806194
k__Bacteria	p__Bacteroidota	c__Bacteroidia	o__Bacteroidales	f__Tannerellaceae	g__Parabacteroides	s__Parabacteroides_sp_CT06	0.048951	0.053946	0.81019
k__Bacteria	p__Bacteroidota	c__Bacteroidia	o__Bacteroidales	f__Tannerellaceae	g__Parabacteroides	s__Parabacteroides_sp_N37	0.001998	0.000999	0.085914
k__Bacteria	p__Bacteroidota	c__Bacteroidia	o__Bacteroidales	f__Tannerellaceae	g__Parabacteroides	s__Parabacteroides_sp_TM07_1AC	0.000999	0.002997	0.559441
k__Bacteria	p__Bacteroidota	c__Bacteroidia	o__Bacteroidales	f__Tannerellaceae	g__Parabacteroides	s__Parabacteroides_sp_merdae_related_45_40	0.084915	0.02997	0.38961
k__Bacteria	p__Pseudomonadota	c__Betaproteobacteria	o__Burkholderiales	f__Burkholderiaceae	g__Paraburkholderia	s__Paraburkholderia_piptadeniae	0.000999	0.000999	0.095904
k__Bacteria	p__Pseudomonadota	c__Betaproteobacteria	o__Burkholderiales	f__Burkholderiaceae	g__Paraburkholderia	s__Paraburkholderia_tropica	0.001998	0.001998	0.361638
k__Bacteria	p__Actinomycetota	c__Coriobacteriia	o__Eggerthellales	f__Eggerthellaceae	g__Paraeggerthella	s__Paraeggerthella_sp_Marseille_Q4926	0.001998	0.014985	0.584416
k__Bacteria	p__Actinomycetota	c__Coriobacteriia	o__Coriobacteriales	f__Atopobiaceae	g__Parafannyhessea	s__Parafannyhessea_umbonata	0.03996	0.103896	0.868132
k__Bacteria	p__Bacteroidota	c__Chitinophagia	o__Chitinophagales	f__Chitinophagaceae	g__Parafilimonas	s__Parafilimonas_terrae	0.016983	0.025974	0.892108
k__Bacteria	p__Bacteroidota	c__Bacteroidia	o__Bacteroidales	f__Prevotellaceae	g__Paraprevotella	s__Paraprevotella_clara	0.000999	0.000999	0.023976
k__Bacteria	p__Bacteroidota	c__Bacteroidia	o__Bacteroidales	f__Prevotellaceae	g__Paraprevotella	s__Paraprevotella_xylaniphila	0.000999	0.026973	0.020979
k__Bacteria	p__Pseudomonadota	c__Betaproteobacteria	o__Burkholderiales	f__Sutterellaceae	g__Parasutterella	s__Parasutterella_muris	0.006993	0.024975	0.491508
k__Bacteria	p__Bacillota	c__Negativicutes	o__Selenomonadales	f__Selenomonadaceae	g__Pectinatus	s__Pectinatus_cerevisiiphilus	0.489064	0.046953	0.20979
k__Bacteria	p__Bacillota	c__Bacilli	o__Lactobacillales	f__Lactobacillaceae	g__Pediococcus	s__Pediococcus_acidilactici	0.00999	0.634263	0.336663
k__Bacteria	p__Bacteroidota	c__Sphingobacteriia	o__Sphingobacteriales	f__Sphingobacteriaceae	g__Pedobacter	s__Pedobacter_alluvionis	0.103896	0.006993	1
k__Bacteria	p__Bacteroidota	c__Sphingobacteriia	o__Sphingobacteriales	f__Sphingobacteriaceae	g__Pedobacter	s__Pedobacter_hartonius	0.005994	0.000999	1
k__Bacteria	p__Bacteroidota	c__Sphingobacteriia	o__Sphingobacteriales	f__Sphingobacteriaceae	g__Pedobacter	s__Pedobacter_indicus	0.370264	0.000999	0.026973
k__Bacteria	p__Bacteroidota	c__Sphingobacteriia	o__Sphingobacteriales	f__Sphingobacteriaceae	g__Pedobacter	s__Pedobacter_insulae	0.020979	0.001998	0.37962
k__Bacteria	p__Bacteroidota	c__Sphingobacteriia	o__Sphingobacteriales	f__Sphingobacteriaceae	g__Pedobacter	s__Pedobacter_roseus	0.021978	0.087912	0.901099
k__Bacteria	p__Bacteroidota	c__Sphingobacteriia	o__Sphingobacteriales	f__Sphingobacteriaceae	g__Pedobacter	s__Pedobacter_sp_BAL39	0.000999	0.000999	0.859141
k__Bacteria	p__Bacillota	c__Clostridia	o__Eubacteriales	f__Peptostreptococcaceae	g__Peptacetobacter	s__Peptacetobacter_hiranonis	0.052947	0.01998	0.367632
k__Bacteria	p__Bacteroidota	c__Bacteroidia	o__Bacteroidales	f__Tenuifilaceae	g__Perlabentimonas	s__Perlabentimonas_gracilis	0.000999	0.000999	0.104895
k__Bacteria	p__Bacillota	c__Negativicutes	o__Acidaminococcales	f__Acidaminococcaceae	g__Phascolarctobacterium	s__Phascolarctobacterium_sp_Marseille_Q4147	0.002997	0.000999	0.151848
k__Bacteria	p__Bacteroidota	c__Bacteroidia	o__Bacteroidales	f__Bacteroidaceae	g__Phocaeicola	s__Phocaeicola_abscessus	0.000999	0.000999	0.191808
k__Bacteria	p__Bacteroidota	c__Bacteroidia	o__Bacteroidales	f__Bacteroidaceae	g__Phocaeicola	s__Phocaeicola_barnesiae	0.000999	0.000999	0.648352
k__Bacteria	p__Bacteroidota	c__Bacteroidia	o__Bacteroidales	f__Bacteroidaceae	g__Phocaeicola	s__Phocaeicola_coprocola	0.026973	0.02997	0.902098
k__Bacteria	p__Bacteroidota	c__Bacteroidia	o__Bacteroidales	f__Bacteroidaceae	g__Phocaeicola	s__Phocaeicola_coprophilus	0.010989	0.000999	0.598402
k__Bacteria	p__Bacteroidota	c__Bacteroidia	o__Bacteroidales	f__Bacteroidaceae	g__Phocaeicola	s__Phocaeicola_dorei	0.001998	0.010989	0.562438
k__Bacteria	p__Bacteroidota	c__Bacteroidia	o__Bacteroidales	f__Bacteroidaceae	g__Phocaeicola	s__Phocaeicola_faecalis	0.004995	0.142857	0.172827
k__Bacteria	p__Bacteroidota	c__Bacteroidia	o__Bacteroidales	f__Bacteroidaceae	g__Phocaeicola	s__Phocaeicola_faecicola	0.000999	0.000999	0.969031
k__Bacteria	p__Bacteroidota	c__Bacteroidia	o__Bacteroidales	f__Bacteroidaceae	g__Phocaeicola	s__Phocaeicola_intestinalis	0.015984	0.035964	0.966034
k__Bacteria	p__Bacteroidota	c__Bacteroidia	o__Bacteroidales	f__Bacteroidaceae	g__Phocaeicola	s__Phocaeicola_massiliensis	0.000999	0.002997	0.126873
k__Bacteria	p__Bacteroidota	c__Bacteroidia	o__Bacteroidales	f__Bacteroidaceae	g__Phocaeicola	s__Phocaeicola_paurosaccharolyticus	0.020979	0.197802	0.101898
k__Bacteria	p__Bacteroidota	c__Bacteroidia	o__Bacteroidales	f__Bacteroidaceae	g__Phocaeicola	s__Phocaeicola_plebeius	0.044955	0.41958	0.311688
k__Bacteria	p__Bacteroidota	c__Bacteroidia	o__Bacteroidales	f__Bacteroidaceae	g__Phocaeicola	s__Phocaeicola_salanitronis	0.000999	0.000999	0.307692
k__Bacteria	p__Bacteroidota	c__Bacteroidia	o__Bacteroidales	f__Bacteroidaceae	g__Phocaeicola	s__Phocaeicola_vulgatus	0.000999	0.001998	0.567433
k__Bacteria	p__Pseudomonadota	c__Gammaproteobacteria	o__Pasteurellales	f__Pasteurellaceae	g__Phocoenobacter	s__Phocoenobacter_uteri	0.027972	0.575141	0.045954
k__Bacteria	p__Actinomycetota	c__Coriobacteriia	o__Eggerthellales	f__Eggerthellaceae	g__Phoenicibacter	s__Phoenicibacter_congonensis	0.037962	0.215784	0.795205
k__Bacteria	p__Actinomycetota	c__Actinomycetes	o__Propionibacteriales	f__Nocardioidaceae	g__Pimelobacter	s__Pimelobacter_simplex	0.04995	0.056943	0.978022
k__Bacteria	p__Planctomycetota	c__Planctomycetia	o__Pirellulales	f__Lacipirellulaceae	g__Pirellulimonas	s__Pirellulimonas_nuda	0.0999	0.000999	1
k__Bacteria	p__Pseudomonadota	c__Alphaproteobacteria	o__Hyphomicrobiales	f__Pleomorphomonadaceae	g__Pleomorphomonas	s__uncultured_Pleomorphomonas_sp	0.062937	0.01998	0.297702
k__Bacteria	p__Bacteroidota	c__Flavobacteriia	o__Flavobacteriales	f__Flavobacteriaceae	g__Polaribacter	s__Polaribacter_reichenbachii	0.102897	0.002997	1
k__Bacteria	p__Bacteroidota	c__Cytophagia	o__Cytophagales	f__Hymenobacteraceae	g__Pontibacter	s__Pontibacter_sp_SGAir0037	0.806194	0.025974	0.041958
k__Bacteria	p__Bacteroidota	c__Bacteroidia	o__Bacteroidales	f__Porphyromonadaceae	g__Porphyromonas	s__Porphyromonas_gingivicanis	0.041958	0.317682	0.128871
k__Bacteria	p__Bacteroidota	c__Bacteroidia	o__Bacteroidales	f__Porphyromonadaceae	g__Porphyromonas	s__Porphyromonas_gulae	0.001998	0.078921	0.006993
k__Bacteria	p__Bacteroidota	c__Bacteroidia	o__Bacteroidales	f__Porphyromonadaceae	g__Porphyromonas	s__Porphyromonas_levii	0.001998	0.024975	0.042957
k__Bacteria	p__Bacteroidota	c__Bacteroidia	o__Bacteroidales	f__Porphyromonadaceae	g__Porphyromonas	s__Porphyromonas_loveana	0.003996	0.018981	0.522478
k__Bacteria	p__Bacteroidota	c__Bacteroidia	o__Bacteroidales	f__Porphyromonadaceae	g__Porphyromonas	s__Porphyromonas_sp_31_2	0.062937	0.016983	0.443556
k__Bacteria	p__Bacteroidota	c__Bacteroidia	o__Bacteroidales	f__Porphyromonadaceae	g__Porphyromonas	s__Porphyromonas_sp_oral_taxon_278	0.000999	0.000999	0.145854
k__Bacteria	p__Bacteroidota	c__Bacteroidia	o__Bacteroidales	f__Porphyromonadaceae	g__Porphyromonas	s__Porphyromonas_uenonis	0.004995	0.013986	0.76024
k__Bacteria	p__Bacteroidota	c__Bacteroidia	o__Bacteroidales	f__Prevotellaceae	g__Prevotella	s__Prevotella_aurantiaca	0.000999	0.000999	0.689269
k__Bacteria	p__Bacteroidota	c__Bacteroidia	o__Bacteroidales	f__Prevotellaceae	g__Prevotella	s__Prevotella_baroniae	0.006993	0.000999	0.333666
k__Bacteria	p__Bacteroidota	c__Bacteroidia	o__Bacteroidales	f__Prevotellaceae	g__Prevotella	s__Prevotella_brevis	0.020979	0.04995	0.898102
k__Bacteria	p__Bacteroidota	c__Bacteroidia	o__Bacteroidales	f__Prevotellaceae	g__Prevotella	s__Prevotella_bryantii	0.000999	0.000999	0.453546
k__Bacteria	p__Bacteroidota	c__Bacteroidia	o__Bacteroidales	f__Prevotellaceae	g__Prevotella	s__Prevotella_buccae	0.016983	0.006993	0.336663
k__Bacteria	p__Bacteroidota	c__Bacteroidia	o__Bacteroidales	f__Prevotellaceae	g__Prevotella	s__Prevotella_corporis	0.004995	0.001998	0.244755
k__Bacteria	p__Bacteroidota	c__Bacteroidia	o__Bacteroidales	f__Prevotellaceae	g__Prevotella	s__Prevotella_dentasini	0.05994	0.007992	0.422577
k__Bacteria	p__Bacteroidota	c__Bacteroidia	o__Bacteroidales	f__Prevotellaceae	g__Prevotella	s__Prevotella_denticola	0.01998	0.826174	0.114885
k__Bacteria	p__Bacteroidota	c__Bacteroidia	o__Bacteroidales	f__Prevotellaceae	g__Prevotella	s__Prevotella_falsenii	0.092907	0.843157	0.044955
k__Bacteria	p__Bacteroidota	c__Bacteroidia	o__Bacteroidales	f__Prevotellaceae	g__Prevotella	s__Prevotella_ihumii	0.003996	0.015984	0.921079
k__Bacteria	p__Bacteroidota	c__Bacteroidia	o__Bacteroidales	f__Prevotellaceae	g__Prevotella	s__Prevotella_jejuni	0.15984	0.040959	0.388611
k__Bacteria	p__Bacteroidota	c__Bacteroidia	o__Bacteroidales	f__Prevotellaceae	g__Prevotella	s__Prevotella_koreensis	0.017982	0.263736	0.11988
k__Bacteria	p__Bacteroidota	c__Bacteroidia	o__Bacteroidales	f__Prevotellaceae	g__Prevotella	s__Prevotella_lascolaii	0.020979	0.007992	0.318681
k__Bacteria	p__Bacteroidota	c__Bacteroidia	o__Bacteroidales	f__Prevotellaceae	g__Prevotella	s__Prevotella_maculosa	0.006993	0.074925	0.221778
k__Bacteria	p__Bacteroidota	c__Bacteroidia	o__Bacteroidales	f__Prevotellaceae	g__Prevotella	s__Prevotella_marseillensis	0.020979	0.002997	0.167832
k__Bacteria	p__Bacteroidota	c__Bacteroidia	o__Bacteroidales	f__Prevotellaceae	g__Prevotella	s__Prevotella_oris	0.036963	0.521479	0.0999
k__Bacteria	p__Bacteroidota	c__Bacteroidia	o__Bacteroidales	f__Prevotellaceae	g__Prevotella	s__Prevotella_oryzae	0.014985	0.114885	0.737263
k__Bacteria	p__Bacteroidota	c__Bacteroidia	o__Bacteroidales	f__Prevotellaceae	g__Prevotella	s__Prevotella_oulorum	0.022977	0.003996	0.225774
k__Bacteria	p__Bacteroidota	c__Bacteroidia	o__Bacteroidales	f__Prevotellaceae	g__Prevotella	s__Prevotella_pallens	0.001998	0.000999	0.442557
k__Bacteria	p__Bacteroidota	c__Bacteroidia	o__Bacteroidales	f__Prevotellaceae	g__Prevotella	s__Prevotella_paludivivens	0.005994	0.007992	0.068931
k__Bacteria	p__Bacteroidota	c__Bacteroidia	o__Bacteroidales	f__Prevotellaceae	g__Prevotella	s__Prevotella_pectinovora	0.000999	0.001998	0.697303
k__Bacteria	p__Bacteroidota	c__Bacteroidia	o__Bacteroidales	f__Prevotellaceae	g__Prevotella	s__Prevotella_sp_10_H	0.000999	0.000999	0.827173
k__Bacteria	p__Bacteroidota	c__Bacteroidia	o__Bacteroidales	f__Prevotellaceae	g__Prevotella	s__Prevotella_sp_AGR2160	0.042957	0.021978	0.432567
k__Bacteria	p__Bacteroidota	c__Bacteroidia	o__Bacteroidales	f__Prevotellaceae	g__Prevotella	s__Prevotella_sp_AG_487_50_53	0.000999	0.000999	0.736264
k__Bacteria	p__Bacteroidota	c__Bacteroidia	o__Bacteroidales	f__Prevotellaceae	g__Prevotella	s__Prevotella_sp_AM34_19LB	0.032967	0.929071	0.100899
k__Bacteria	p__Bacteroidota	c__Bacteroidia	o__Bacteroidales	f__Prevotellaceae	g__Prevotella	s__Prevotella_sp_CAG_1058	0.030969	0.002997	0.364635
k__Bacteria	p__Bacteroidota	c__Bacteroidia	o__Bacteroidales	f__Prevotellaceae	g__Prevotella	s__Prevotella_sp_CAG_1092	0.142857	0.023976	0.611389
k__Bacteria	p__Bacteroidota	c__Bacteroidia	o__Bacteroidales	f__Prevotellaceae	g__Prevotella	s__Prevotella_sp_CAG_1124	0.072927	0.04995	0.766234
k__Bacteria	p__Bacteroidota	c__Bacteroidia	o__Bacteroidales	f__Prevotellaceae	g__Prevotella	s__Prevotella_sp_CAG_1185	0.001998	0.008991	0.771229
k__Bacteria	p__Bacteroidota	c__Bacteroidia	o__Bacteroidales	f__Prevotellaceae	g__Prevotella	s__Prevotella_sp_CAG_5226	0.001998	0.002997	0.342657
k__Bacteria	p__Bacteroidota	c__Bacteroidia	o__Bacteroidales	f__Prevotellaceae	g__Prevotella	s__Prevotella_sp_CAG_592	0.001998	0.047952	0.05994
k__Bacteria	p__Bacteroidota	c__Bacteroidia	o__Bacteroidales	f__Prevotellaceae	g__Prevotella	s__Prevotella_sp_CAG_617	0.001998	0.000999	0.393606
k__Bacteria	p__Bacteroidota	c__Bacteroidia	o__Bacteroidales	f__Prevotellaceae	g__Prevotella	s__Prevotella_sp_CAG_755	0.005994	0.007992	0.247752
k__Bacteria	p__Bacteroidota	c__Bacteroidia	o__Bacteroidales	f__Prevotellaceae	g__Prevotella	s__Prevotella_sp_CAG_891	0.012987	0.000999	0.246753
k__Bacteria	p__Bacteroidota	c__Bacteroidia	o__Bacteroidales	f__Prevotellaceae	g__Prevotella	s__Prevotella_sp_HUN102	0.000999	0.000999	0.561439
k__Bacteria	p__Bacteroidota	c__Bacteroidia	o__Bacteroidales	f__Prevotellaceae	g__Prevotella	s__Prevotella_sp_MGM1	0.05994	0.03996	0.713287
k__Bacteria	p__Bacteroidota	c__Bacteroidia	o__Bacteroidales	f__Prevotellaceae	g__Prevotella	s__Prevotella_sp_MGM2	0.000999	0.003996	0.41958
k__Bacteria	p__Bacteroidota	c__Bacteroidia	o__Bacteroidales	f__Prevotellaceae	g__Prevotella	s__Prevotella_sp_Marseille_P4119	0.002997	0.027972	0.488511
k__Bacteria	p__Bacteroidota	c__Bacteroidia	o__Bacteroidales	f__Prevotellaceae	g__Prevotella	s__Prevotella_sp_OH937_COT_195	0.045954	0.003996	0.294705
k__Bacteria	p__Bacteroidota	c__Bacteroidia	o__Bacteroidales	f__Prevotellaceae	g__Prevotella	s__Prevotella_sp_P4_119	0.000999	0.000999	0.11988
k__Bacteria	p__Bacteroidota	c__Bacteroidia	o__Bacteroidales	f__Prevotellaceae	g__Prevotella	s__Prevotella_sp_P4_98	0.013986	0.382617	0.587413
k__Bacteria	p__Bacteroidota	c__Bacteroidia	o__Bacteroidales	f__Prevotellaceae	g__Prevotella	s__Prevotella_sp_P5_108	0.001998	0.001998	0.79021
k__Bacteria	p__Bacteroidota	c__Bacteroidia	o__Bacteroidales	f__Prevotellaceae	g__Prevotella	s__Prevotella_sp_P5_50	0.000999	0.000999	0.742258
k__Bacteria	p__Bacteroidota	c__Bacteroidia	o__Bacteroidales	f__Prevotellaceae	g__Prevotella	s__Prevotella_sp_P5_64	0.001998	0.000999	0.410589
k__Bacteria	p__Bacteroidota	c__Bacteroidia	o__Bacteroidales	f__Prevotellaceae	g__Prevotella	s__Prevotella_sp_P5_92	0.017982	0.145854	0.44955
k__Bacteria	p__Bacteroidota	c__Bacteroidia	o__Bacteroidales	f__Prevotellaceae	g__Prevotella	s__Prevotella_sp_P6B1	0.052947	0.007992	0.320679
k__Bacteria	p__Bacteroidota	c__Bacteroidia	o__Bacteroidales	f__Prevotellaceae	g__Prevotella	s__Prevotella_sp_P6B4	0.006993	0.003996	0.578422
k__Bacteria	p__Bacteroidota	c__Bacteroidia	o__Bacteroidales	f__Prevotellaceae	g__Prevotella	s__Prevotella_sp_PJ1A	0.006993	0.006993	0.771229
k__Bacteria	p__Bacteroidota	c__Bacteroidia	o__Bacteroidales	f__Prevotellaceae	g__Prevotella	s__Prevotella_sp_khp7	0.000999	0.000999	0.918082
k__Bacteria	p__Bacteroidota	c__Bacteroidia	o__Bacteroidales	f__Prevotellaceae	g__Prevotella	s__Prevotella_sp_oral_taxon_299	0.000999	0.000999	0.102897
k__Bacteria	p__Bacteroidota	c__Bacteroidia	o__Bacteroidales	f__Prevotellaceae	g__Prevotella	s__Prevotella_sp_oral_taxon_306	0.012987	0.000999	0.500945
k__Bacteria	p__Bacteroidota	c__Bacteroidia	o__Bacteroidales	f__Prevotellaceae	g__Prevotella	s__Prevotella_sp_oral_taxon_317	0.02997	0.044955	1
k__Bacteria	p__Bacteroidota	c__Bacteroidia	o__Bacteroidales	f__Prevotellaceae	g__Prevotella	s__Prevotella_sp_oral_taxon_376	0.037962	0.035964	0.978022
k__Bacteria	p__Bacteroidota	c__Bacteroidia	o__Bacteroidales	f__Prevotellaceae	g__Prevotella	s__Xylanibacter_caecicola	0.005994	0.044955	0.123876
k__Bacteria	p__Bacteroidota	c__Bacteroidia	o__Bacteroidales	f__Prevotellaceae	g__Prevotella	s__uncultured_Prevotella_sp	0.00999	0.068931	0.184815
k__Bacteria	p__Bacteroidota	c__Bacteroidia	o__Bacteroidales	f__Prevotellaceae	g__Prevotellamassilia	s__Prevotellamassilia_timonensis	0.000999	0.000999	0.266733
k__Bacteria	p__Actinomycetota	c__Actinomycetes	o__Propionibacteriales	f__Propionibacteriaceae	g__Propionibacterium	s__Propionibacterium_freudenreichii	0.044955	0.022977	0.542458
k__Bacteria	p__Bacillota	c__Negativicutes	o__Selenomonadales	f__Sporomusaceae	g__Propionispora	s__Propionispora_sp_2_2_37	0.104895	0.02997	1
k__Bacteria	p__Bacteroidota	c__Bacteroidia	o__Bacteroidales	f__Dysgonomonadaceae	g__Proteiniphilum	s__Proteiniphilum_saccharofermentans	0.131868	0.014985	0.402597
k__Bacteria	p__Bacteroidota	c__Bacteroidia	o__Bacteroidales	f__Dysgonomonadaceae	g__Proteiniphilum	s__Proteiniphilum_sp_51_7	0.005994	0.008991	1
k__Bacteria	p__Bacteroidota	c__Bacteroidia	o__Bacteroidales	f__Dysgonomonadaceae	g__Proteiniphilum	s__Proteiniphilum_sp_X52	0.021978	0.00999	0.606394
k__Bacteria	p__Bacillota	c__Clostridia	o__Eubacteriales	f__Oscillospiraceae	g__Provencibacterium	s__Provencibacterium_massiliense	0.043956	0.095904	0.644356
k__Bacteria	p__Actinomycetota	c__Actinomycetes	o__Micrococcales	f__Micrococcaceae	g__Pseudarthrobacter	s__Pseudarthrobacter_sp_GA104	0.489064	0.042957	0.548452
k__Bacteria	p__Bacillota	c__Clostridia	o__Eubacteriales	f__Lachnospiraceae	g__Pseudobutyrivibrio	s__Pseudobutyrivibrio_sp_C4	0.020979	0.02997	1
k__Bacteria	p__Bacillota	c__Clostridia	o__Eubacteriales	f__Lachnospiraceae	g__Pseudobutyrivibrio	s__Pseudobutyrivibrio_sp_NOR37	0.046953	0.184815	0.515485
k__Bacteria	p__Thermodesulfobacteriota	c__Desulfovibrionia	o__Desulfovibrionales	f__Desulfovibrionaceae	g__Pseudodesulfovibrio	s__Pseudodesulfovibrio_profundus	0.316683	1	0.012987
k__Bacteria	p__Bacillota	c__Clostridia	o__Eubacteriales	f__Oscillospiraceae	g__Pseudoflavonifractor	s__Pseudoflavonifractor_sp_BIOML_A14	0.084915	0.013986	0.178821
k__Bacteria	p__Pseudomonadota	c__Gammaproteobacteria	o__Pseudomonadales	f__Pseudomonadaceae	g__Pseudomonas	s__Pseudomonas_aeruginosa	0.001998	0.000999	0.841159
k__Bacteria	p__Pseudomonadota	c__Gammaproteobacteria	o__Pseudomonadales	f__Pseudomonadaceae	g__Pseudomonas	s__Pseudomonas_amygdali	0.078921	0.040959	0.493506
k__Bacteria	p__Pseudomonadota	c__Gammaproteobacteria	o__Pseudomonadales	f__Pseudomonadaceae	g__Pseudomonas	s__Pseudomonas_cichorii	0.683317	0.023976	0.270729
k__Bacteria	p__Pseudomonadota	c__Gammaproteobacteria	o__Pseudomonadales	f__Pseudomonadaceae	g__Pseudomonas	s__Pseudomonas_citronellolis	0.138861	0.035964	0.735265
k__Bacteria	p__Pseudomonadota	c__Gammaproteobacteria	o__Pseudomonadales	f__Pseudomonadaceae	g__Pseudomonas	s__Pseudomonas_fluorescens	0.043956	0.067932	0.742258
k__Bacteria	p__Pseudomonadota	c__Gammaproteobacteria	o__Pseudomonadales	f__Pseudomonadaceae	g__Pseudomonas	s__Pseudomonas_mendocina	0.011988	0.017982	0.500945
k__Bacteria	p__Pseudomonadota	c__Gammaproteobacteria	o__Pseudomonadales	f__Pseudomonadaceae	g__Pseudomonas	s__Pseudomonas_savastanoi	0.160839	0.043956	0.118881
k__Bacteria	p__Pseudomonadota	c__Gammaproteobacteria	o__Pseudomonadales	f__Pseudomonadaceae	g__Pseudomonas	s__Pseudomonas_sp_24_E_13	0.816184	0.04995	0.728624
k__Bacteria	p__Pseudomonadota	c__Gammaproteobacteria	o__Pseudomonadales	f__Pseudomonadaceae	g__Pseudomonas	s__Pseudomonas_sp_BAY1663	0.002997	0.015984	0.102897
k__Bacteria	p__Pseudomonadota	c__Gammaproteobacteria	o__Pseudomonadales	f__Pseudomonadaceae	g__Pseudomonas	s__Pseudomonas_sp_SHC52	0.217782	0.027972	0.078921
k__Bacteria	p__Pseudomonadota	c__Gammaproteobacteria	o__Pseudomonadales	f__Pseudomonadaceae	g__Pseudomonas	s__Pseudomonas_syringae	0.002997	0.105894	0.082917
k__Bacteria	p__Pseudomonadota	c__Gammaproteobacteria	o__Pseudomonadales	f__Pseudomonadaceae	g__Pseudomonas	s__Pseudomonas_syringae_pv_coryli	0.000999	0.000999	0.026973
k__Bacteria	p__Bacteroidota	c__Bacteroidia	o__Bacteroidales	f__Prevotellaceae	g__Pseudoprevotella	s__Pseudoprevotella_muciniphila	0.002997	0.001998	0.22977
k__Bacteria	p__Pseudomonadota	c__Gammaproteobacteria	o__Enterobacterales	f__Yersiniaceae	g__Rahnella	s__Rahnella_aquatilis	0.023976	0.073926	0.415584
k__Bacteria	p__Pseudomonadota	c__Betaproteobacteria	o__Burkholderiales	f__Burkholderiaceae	g__Ralstonia	s__Ralstonia_solanacearum	0.14985	0.628372	0.034965
k__Bacteria	p__Pseudomonadota	c__Gammaproteobacteria	o__Enterobacterales	f__Enterobacteriaceae	g__Raoultella	s__Raoultella_ornithinolytica	0.102897	0.048951	0.264735
k__Bacteria	p__Pseudomonadota	c__Gammaproteobacteria	o__Enterobacterales	f__Enterobacteriaceae	g__Raoultella	s__Raoultella_terrigena	0.008991	0.001998	0.18981
k__Bacteria	p__Actinomycetota	c__Coriobacteriia	o__Eggerthellales	f__Eggerthellaceae	g__Raoultibacter	s__Raoultibacter_timonensis	0.094905	0.013986	0.363636
k__Bacteria	p__Pseudomonadota	c__Alphaproteobacteria	o__Hyphomicrobiales	f__Rhizobiaceae	g__Rhizobium	s__Rhizobium_etli	0.001998	0.063936	0.070929
k__Eukaryota	p__Mucoromycota	c__Mucoromycetes	o__Mucorales	f__Rhizopodaceae	g__Rhizopus	s__Rhizopus_arrhizus	0.010989	0.172827	0.098901
k__Eukaryota	p__Mucoromycota	c__Mucoromycetes	o__Mucorales	f__Rhizopodaceae	g__Rhizopus	s__Rhizopus_delemar	0.066933	0.025974	0.53047
k__Bacteria	p__Pseudomonadota	c__Gammaproteobacteria	o__Xanthomonadales	f__Rhodanobacteraceae	g__Rhodanobacter	s__Rhodanobacter_thiooxydans	0.000999	0.000999	1
k__Bacteria	p__Actinomycetota	c__Actinomycetes	o__Mycobacteriales	f__Nocardiaceae	g__Rhodococcus	s__Rhodococcus_ruber	0.005994	0.000999	0.062937
k__Bacteria	p__Actinomycetota	c__Actinomycetes	o__Mycobacteriales	f__Nocardiaceae	g__Rhodococcus	s__Rhodococcus_sp_P27	0.43956	0.016983	0.093906
k__Bacteria	p__Pseudomonadota	c__Betaproteobacteria	o__Burkholderiales	f__Comamonadaceae	g__Rhodoferax	s__Rhodoferax_sp_BAB1	0.495504	0.000999	1
k__Bacteria	p__Pseudomonadota	c__Alphaproteobacteria	o__Hyphomicrobiales	f__Hyphomicrobiaceae	g__Rhodoplanes	s__Rhodoplanes_piscinae	0.000999	0.480937	0.045954
k__Bacteria	p__Bacteroidota	c__Flavobacteriia	o__Flavobacteriales	f__Weeksellaceae	g__Riemerella	s__Riemerella_anatipestifer	0.001998	0.001998	0.977023
k__Bacteria	p__Bacteroidota	c__Bacteroidia	o__Bacteroidales	f__Rikenellaceae	g__Rikenella	s__Rikenella_microfusus	0.001998	0.032967	0.687313
k__Bacteria	p__Bacteroidota	c__Flavobacteriia	o__Flavobacteriales	f__Flavobacteriaceae	g__Robertkochia	s__Robertkochia_sediminum	0.000999	0.000999	0.038961
k__Bacteria	p__Bacillota	c__Clostridia	o__Eubacteriales	f__Peptostreptococcaceae	g__Romboutsia	s__Romboutsia_sp_CE17	0.384615	0.033966	0.025974
k__Bacteria	p__Bacillota	c__Clostridia	o__Eubacteriales	f__Lachnospiraceae	g__Roseburia	s__Roseburia_lenta	0.035964	0.088911	0.925075
k__Bacteria	p__Bacillota	c__Clostridia	o__Eubacteriales	f__Lachnospiraceae	g__Roseburia	s__Roseburia_sp_CAG_18_43_25	0.135864	0.012987	1
k__Bacteria	p__Bacillota	c__Clostridia	o__Eubacteriales	f__Lachnospiraceae	g__Roseburia	s__Roseburia_sp_CAG_309	0.00999	0.007992	0.917083
k__Bacteria	p__Pseudomonadota	c__Alphaproteobacteria	o__Hyphomicrobiales	f__Stappiaceae	g__Roseibium	s__Roseibium_aggregatum	0.044955	0.252747	0.065934
k__Bacteria	p__Pseudomonadota	c__Alphaproteobacteria	o__Rhodospirillales	f__Acetobacteraceae	g__Roseicella	s__Roseicella_frigidaeris	0.004995	0.073926	1
k__Bacteria	p__Pseudomonadota	c__Alphaproteobacteria	o__Rhodospirillales	f__Acetobacteraceae	g__Roseomonas	s__Roseomonas_sp_TAS13	0.01998	0.000999	0.121878
k__Bacteria	p__Pseudomonadota	c__Alphaproteobacteria	o__Rhodobacterales	f__Roseobacteraceae	g__Roseovarius	s__Roseovarius_nubinhibens	0.007992	0.004995	0.784216
k__Bacteria	p__Bacillota	c__Bacilli	o__Bacillales	f__Bacillaceae	g__Rossellomorea	s__Rossellomorea_vietnamensis	0.043956	0.380619	1
k__Bacteria	p__Pseudomonadota	c__Gammaproteobacteria	o__Aeromonadales	f__Succinivibrionaceae	g__Ruminobacter	s__Ruminobacter_sp_RM87	0.000999	0.43956	0.013986
k__Bacteria	p__Bacillota	c__Clostridia	o__Eubacteriales	f__Oscillospiraceae	g__Ruminococcus	s__Ruminococcus_gauvreauii	0.015984	0.006993	0.749251
k__Bacteria	p__Bacillota	c__Clostridia	o__Eubacteriales	f__Oscillospiraceae	g__Ruminococcus	s__Ruminococcus_sp_1001262B_160229_C12	0.017982	0.045954	0.689269
k__Bacteria	p__Bacillota	c__Clostridia	o__Eubacteriales	f__Oscillospiraceae	g__Ruminococcus	s__Ruminococcus_sp_AF14_5	0.005994	0.438561	0.223776
k__Bacteria	p__Bacillota	c__Clostridia	o__Eubacteriales	f__Oscillospiraceae	g__Ruminococcus	s__Ruminococcus_sp_AF25_19	0.004995	0.001998	1
k__Bacteria	p__Bacillota	c__Clostridia	o__Eubacteriales	f__Oscillospiraceae	g__Ruminococcus	s__Ruminococcus_sp_AF37_20	0.811189	0.014985	0.263736
k__Bacteria	p__Bacillota	c__Clostridia	o__Eubacteriales	f__Oscillospiraceae	g__Ruminococcus	s__Ruminococcus_sp_AF43_11	0.158841	0.036963	0.270729
k__Bacteria	p__Bacillota	c__Clostridia	o__Eubacteriales	f__Oscillospiraceae	g__Ruminococcus	s__Ruminococcus_sp_AM28_13	0.166833	0.000999	1
k__Bacteria	p__Bacillota	c__Clostridia	o__Eubacteriales	f__Oscillospiraceae	g__Ruminococcus	s__Ruminococcus_sp_AM31_15AC	0.274725	0.030969	0.490509
k__Bacteria	p__Bacillota	c__Clostridia	o__Eubacteriales	f__Oscillospiraceae	g__Ruminococcus	s__Ruminococcus_sp_AM34_10LB	0.000999	0.013986	0.62038
k__Bacteria	p__Bacillota	c__Clostridia	o__Eubacteriales	f__Oscillospiraceae	g__Ruminococcus	s__Ruminococcus_sp_AM36_18	0.030969	0.022977	0.308691
k__Bacteria	p__Bacillota	c__Clostridia	o__Eubacteriales	f__Oscillospiraceae	g__Ruminococcus	s__Ruminococcus_sp_AM40_10AC	0.036963	0.00999	0.747253
k__Bacteria	p__Bacillota	c__Clostridia	o__Eubacteriales	f__Oscillospiraceae	g__Ruminococcus	s__Ruminococcus_sp_AM57_5	0.03996	0.00999	1
k__Bacteria	p__Bacillota	c__Clostridia	o__Eubacteriales	f__Oscillospiraceae	g__Ruminococcus	s__Ruminococcus_sp_CAG_488	0.036963	0.175824	0.85015
k__Bacteria	p__Bacillota	c__Clostridia	o__Eubacteriales	f__Oscillospiraceae	g__Ruminococcus	s__Ruminococcus_sp_D40t1_170626_H2	0.331668	0.022977	0.078921
k__Bacteria	p__Bacillota	c__Clostridia	o__Eubacteriales	f__Oscillospiraceae	g__Ruminococcus	s__Ruminococcus_sp_D54t1_190329_F1	0.025974	0.027972	0.500945
k__Bacteria	p__Bacillota	c__Clostridia	o__Eubacteriales	f__Oscillospiraceae	g__Ruminococcus	s__Ruminococcus_sp_J1101004_170508_H5	0.031968	0.371628	0.221778
k__Bacteria	p__Bacillota	c__Clostridia	o__Eubacteriales	f__Oscillospiraceae	g__Ruminococcus	s__Ruminococcus_sp_MSJ_25	0.360639	0.011988	0.167832
k__Bacteria	p__Bacillota	c__Clostridia	o__Eubacteriales	f__Oscillospiraceae	g__Ruminococcus	s__Ruminococcus_sp_OM08_9BH	0.000999	0.979021	0.194805
k__Bacteria	p__Bacillota	c__Clostridia	o__Eubacteriales	f__Oscillospiraceae	g__Ruminococcus	s__Ruminococcus_sp_TF06_23	0.041958	0.027972	0.563437
k__Bacteria	p__Bacillota	c__Bacilli	o__Bacillales	f__Planococcaceae	g__Rummeliibacillus	s__Rummeliibacillus_suwonensis	0.516484	0.015984	0.018981
k__Bacteria	p__Bacteroidota	c__Cytophagia	o__Cytophagales	f__Spirosomaceae	g__Runella	s__Runella_aurantiaca	0.051948	0.032967	0.281718
k__Bacteria	p__Bacteroidota	c__Cytophagia	o__Cytophagales	f__Spirosomaceae	g__Runella	s__Runella_zeae	0.000999	0.000999	0.601399
k__Bacteria	p__Bacillota	c__Bacilli	o__Bacillales	f__Paenibacillaceae	g__Saccharibacillus	s__Saccharibacillus_alkalitolerans	0.748252	0.165834	0.01998
k__Bacteria	p__Bacillota	c__Bacilli	o__Bacillales	f__Paenibacillaceae	g__Saccharibacillus	s__Saccharibacillus_endophyticus	0.000999	0.082917	1
k__Bacteria	p__Bacillota	c__Bacilli	o__Bacillales	f__Paenibacillaceae	g__Saccharibacillus	s__Saccharibacillus_sp_O23	0.281718	0.026973	0.314685
k__Eukaryota	p__Ascomycota	c__Saccharomycetes	o__Saccharomycetales	f__Saccharomycetaceae	g__Saccharomyces	s__Saccharomyces_cerevisiae	0.000999	0.751459	0.025974
k__Bacteria	p__Bacteroidota	c__Bacteroidia	o__Bacteroidales	f__Salinivirgaceae	g__Salinivirga	s__Salinivirga_cyanobacteriivorans	0.333528	0.004995	0.258741
k__Bacteria	p__Pseudomonadota	c__Alphaproteobacteria	o__Rhodobacterales	f__Roseobacteraceae	g__Salipiger	s__Salipiger_bermudensis	0.000999	0.002997	0.041958
k__Bacteria	p__Bacteroidota	c__Bacteroidia	o__Bacteroidales	f__Porphyromonadaceae	g__Sanguibacteroides	s__Sanguibacteroides_justesenii	0.197802	0.030969	0.403596
k__Bacteria	p__Actinomycetota	c__Actinomycetes	o__Bifidobacteriales	f__Bifidobacteriaceae	g__Scardovia	s__Scardovia_inopinata	0.016983	0.06993	0.462537
k__Bacteria	p__Bacillota	c__Bacilli	o__Bacillales	f__Bacillaceae	g__Schinkia	s__Schinkia_azotoformans	0.529471	0.034965	1
k__Bacteria	p__Cyanobacteriota	c__Cyanophyceae	o__Nostocales	f__Scytonemataceae	g__Scytonema	s__Scytonema_hofmannii	0.001998	0.012987	0.285714
k__Bacteria	p__Fusobacteriota	c__Fusobacteriia	o__Fusobacteriales	f__Leptotrichiaceae	g__Sebaldella	s__Sebaldella_termitidis	0.048951	0.092907	0.999001
k__Bacteria	p__Bacillota	c__Negativicutes	o__Selenomonadales	f__Selenomonadaceae	g__Selenomonas	s__Selenomonas_sp_AE3005	0.116883	0.010989	0.689269
k__Bacteria	p__Bacillota	c__Erysipelotrichia	o__Erysipelotrichales	f__Coprobacillaceae	g__Sharpea	s__Sharpea_azabuensis	0.197802	0.020979	0.241758
k__Bacteria	p__Bacteroidota	c__Flavobacteriia	o__Flavobacteriales	f__Flavobacteriaceae	g__Sinomicrobium	s__Sinomicrobium_kalidii	0.00999	0.001998	0.35964
k__Bacteria	p__Pseudomonadota	c__Alphaproteobacteria	o__Hyphomicrobiales	f__Rhizobiaceae	g__Sinorhizobium	s__Sinorhizobium_medicae	0.037962	0.026973	0.896104
k__Bacteria	p__Pseudomonadota	c__Alphaproteobacteria	o__Hyphomicrobiales	f__Rhizobiaceae	g__Sinorhizobium	s__Sinorhizobium_sp_GL28	0.001998	0.086913	0.202797
k__Bacteria	p__Actinomycetota	c__Coriobacteriia	o__Eggerthellales	f__Eggerthellaceae	g__Slackia	s__Slackia_heliotrinireducens	0.613387	0.016983	0.017982
k__Bacteria	p__Actinomycetota	c__Coriobacteriia	o__Eggerthellales	f__Eggerthellaceae	g__Slackia	s__Slackia_isoflavoniconvertens	0.020979	0.018981	0.539461
k__Bacteria	p__Actinomycetota	c__Coriobacteriia	o__Eggerthellales	f__Eggerthellaceae	g__Slackia	s__Slackia_sp_ZJ119	0.597403	0.014985	0.015984
k__Bacteria	p__Thermodesulfobacteriota	c__Syntrophia	o__Syntrophales	f__Smithellaceae	g__Smithella	s__Smithella_sp_SDB	0.678322	0.000999	1
k__Bacteria	p__Pseudomonadota	c__Betaproteobacteria	o__Neisseriales	f__Neisseriaceae	g__Snodgrassella	s__Snodgrassella_alvi	0.308837	0.001998	0.432567
k__Bacteria	p__Bacteroidota	c__Bacteroidia	o__Bacteroidales	f__Muribaculaceae	g__Sodaliphilus	s__Sodaliphilus_pleomorphus	0.048951	0.051948	0.759241
k__Bacteria	p__Bacillota	c__Tissierellia	o__Tissierellales	f__Tissierellaceae	g__Soehngenia	s__Soehngenia_longivitae	0.303696	0.043956	0.134865
k__Bacteria	p__Thermodesulfobacteriota	c__Desulfovibrionia	o__Desulfovibrionales	f__Desulfovibrionaceae	g__Solidesulfovibrio	s__Solidesulfovibrio_carbinoliphilus	0.002997	0.575141	0.364635
k__Bacteria	p__Bacteroidota	c__Sphingobacteriia	o__Sphingobacteriales	f__Sphingobacteriaceae	g__Sphingobacterium	s__Sphingobacterium_gobiense	0.000999	0.000999	0.871129
k__Bacteria	p__Bacteroidota	c__Sphingobacteriia	o__Sphingobacteriales	f__Sphingobacteriaceae	g__Sphingobacterium	s__Sphingobacterium_multivorum	0.036963	0.012987	0.321678
k__Bacteria	p__Bacteroidota	c__Sphingobacteriia	o__Sphingobacteriales	f__Sphingobacteriaceae	g__Sphingobacterium	s__Sphingobacterium_wenxiniae	0.010989	0.017982	0.894106
k__Bacteria	p__Pseudomonadota	c__Alphaproteobacteria	o__Sphingomonadales	f__Sphingomonadaceae	g__Sphingomonas	s__Sphingomonas_sp_AX6	0.001998	0.000999	0.609391
k__Bacteria	p__Pseudomonadota	c__Alphaproteobacteria	o__Sphingomonadales	f__Sphingomonadaceae	g__Sphingomonas	s__Sphingomonas_sp_SKA58	0.008991	0.043956	0.979021
k__Bacteria	p__Bacillota	c__Bacilli	o__Bacillales	f__Sporolactobacillaceae	g__Sporolactobacillus	s__Sporolactobacillus_terrae	0.000999	0.270729	1
k__Bacteria	p__Bacillota	c__Negativicutes	o__Selenomonadales	f__Sporomusaceae	g__Sporomusa	s__Sporomusa_silvacetica	0.11988	0.764236	0.01998
k__Bacteria	p__Bacillota	c__Bacilli	o__Bacillales	f__Planococcaceae	g__Sporosarcina	s__Sporosarcina_globispora	0.026973	0.443556	1
k__Bacteria	p__Bacillota	c__Bacilli	o__Bacillales	f__Staphylococcaceae	g__Staphylococcus	s__Staphylococcus_equorum	0.011988	0.006993	1
k__Bacteria	p__Pseudomonadota	c__Gammaproteobacteria	o__Xanthomonadales	f__Xanthomonadaceae	g__Stenotrophomonas	s__Stenotrophomonas_maltophilia	0.037962	0.001998	0.101898
k__Bacteria	p__Actinomycetota	c__Actinomycetes	o__Kitasatosporales	f__Streptomycetaceae	g__Streptantibioticus	s__Streptantibioticus_cattleyicolor	0.107892	0.032967	0.357642
k__Bacteria	p__Bacillota	c__Bacilli	o__Lactobacillales	f__Streptococcaceae	g__Streptococcus	s__Streptococcus_acidominimus	0.000999	0.000999	0.852148
k__Bacteria	p__Bacillota	c__Bacilli	o__Lactobacillales	f__Streptococcaceae	g__Streptococcus	s__Streptococcus_canis	0.006993	0.634263	0.134865
k__Bacteria	p__Bacillota	c__Bacilli	o__Lactobacillales	f__Streptococcaceae	g__Streptococcus	s__Streptococcus_danieliae	0.016983	0.097902	0.997003
k__Bacteria	p__Bacillota	c__Bacilli	o__Lactobacillales	f__Streptococcaceae	g__Streptococcus	s__Streptococcus_dysgalactiae	0.027972	0.634263	0.558442
k__Bacteria	p__Bacillota	c__Bacilli	o__Lactobacillales	f__Streptococcaceae	g__Streptococcus	s__Streptococcus_gallolyticus	0.026973	0.028971	0.148851
k__Bacteria	p__Bacillota	c__Bacilli	o__Lactobacillales	f__Streptococcaceae	g__Streptococcus	s__Streptococcus_lactarius	0.000999	0.000999	1
k__Bacteria	p__Bacillota	c__Bacilli	o__Lactobacillales	f__Streptococcaceae	g__Streptococcus	s__Streptococcus_oricebi	0.332667	0.003996	0.033966
k__Bacteria	p__Bacillota	c__Bacilli	o__Lactobacillales	f__Streptococcaceae	g__Streptococcus	s__Streptococcus_parasanguinis	0.131868	0.000999	0.045954
k__Bacteria	p__Bacillota	c__Bacilli	o__Lactobacillales	f__Streptococcaceae	g__Streptococcus	s__Streptococcus_pseudopneumoniae	0.080919	0.043956	0.395604
k__Bacteria	p__Bacillota	c__Bacilli	o__Lactobacillales	f__Streptococcaceae	g__Streptococcus	s__Streptococcus_salivarius	0.000999	0.022977	0.341658
k__Bacteria	p__Bacillota	c__Bacilli	o__Lactobacillales	f__Streptococcaceae	g__Streptococcus	s__Streptococcus_sp	0.008991	0.000999	0.243756
k__Bacteria	p__Bacillota	c__Bacilli	o__Lactobacillales	f__Streptococcaceae	g__Streptococcus	s__Streptococcus_sp_121	0.386495	0.000999	0.447552
k__Bacteria	p__Bacillota	c__Bacilli	o__Lactobacillales	f__Streptococcaceae	g__Streptococcus	s__Streptococcus_sp_DD11	0.222777	0.010989	0.065934
k__Bacteria	p__Bacillota	c__Bacilli	o__Lactobacillales	f__Streptococcaceae	g__Streptococcus	s__Streptococcus_sp_HMSC064D12	0.292707	0.020979	0.346653
k__Bacteria	p__Bacillota	c__Bacilli	o__Lactobacillales	f__Streptococcaceae	g__Streptococcus	s__Streptococcus_sp_NLN64	0.308837	0.01998	0.468531
k__Bacteria	p__Actinomycetota	c__Actinomycetes	o__Kitasatosporales	f__Streptomycetaceae	g__Streptomyces	s__Streptomyces_afghaniensis	0.011988	0.011988	0.855145
k__Bacteria	p__Actinomycetota	c__Actinomycetes	o__Kitasatosporales	f__Streptomycetaceae	g__Streptomyces	s__Streptomyces_albospinus	0.134865	0.018981	0.413586
k__Bacteria	p__Actinomycetota	c__Actinomycetes	o__Kitasatosporales	f__Streptomycetaceae	g__Streptomyces	s__Streptomyces_aurantiacus	0.471918	0.050949	0.02997
k__Bacteria	p__Actinomycetota	c__Actinomycetes	o__Kitasatosporales	f__Streptomycetaceae	g__Streptomyces	s__Streptomyces_avermitilis	0.000999	0.000999	0.43956
k__Bacteria	p__Actinomycetota	c__Actinomycetes	o__Kitasatosporales	f__Streptomycetaceae	g__Streptomyces	s__Streptomyces_capoamus	0.036963	0.142857	0.661339
k__Bacteria	p__Actinomycetota	c__Actinomycetes	o__Kitasatosporales	f__Streptomycetaceae	g__Streptomyces	s__Streptomyces_fradiae	0.125874	0.007992	0.260739
k__Bacteria	p__Actinomycetota	c__Actinomycetes	o__Kitasatosporales	f__Streptomycetaceae	g__Streptomyces	s__Streptomyces_mobaraensis	0.066933	0.025974	0.604396
k__Bacteria	p__Actinomycetota	c__Actinomycetes	o__Kitasatosporales	f__Streptomycetaceae	g__Streptomyces	s__Streptomyces_montanus	0.015984	0.480937	0.304695
k__Bacteria	p__Actinomycetota	c__Actinomycetes	o__Kitasatosporales	f__Streptomycetaceae	g__Streptomyces	s__Streptomyces_sp_ADI95_17	0.013986	0.012987	0.983017
k__Bacteria	p__Actinomycetota	c__Actinomycetes	o__Kitasatosporales	f__Streptomycetaceae	g__Streptomyces	s__Streptomyces_sp_GC420	0.001998	0.104895	1
k__Bacteria	p__Actinomycetota	c__Actinomycetes	o__Kitasatosporales	f__Streptomycetaceae	g__Streptomyces	s__Streptomyces_sp_HCCB10043	0.003996	0.000999	0.537463
k__Bacteria	p__Actinomycetota	c__Actinomycetes	o__Kitasatosporales	f__Streptomycetaceae	g__Streptomyces	s__Streptomyces_sp_Ncost_T6T_2b	0.000999	0.000999	0.340659
k__Bacteria	p__Actinomycetota	c__Actinomycetes	o__Kitasatosporales	f__Streptomycetaceae	g__Streptomyces	s__Streptomyces_sp_Tu6071	0.006993	0.01998	0.465534
k__Bacteria	p__Pseudomonadota	c__Gammaproteobacteria	o__Aeromonadales	f__Succinivibrionaceae	g__Succinivibrio	s__Succinivibrio_sp	0.684316	0.013986	1
k__Bacteria	p__Bacillota	c__Clostridia	o__Eubacteriales	f__Lachnospiraceae	g__Suipraeoptans	s__Suipraeoptans_intestinalis	0.002997	0.018981	0.250749
k__Bacteria	p__Pseudomonadota	c__Gammaproteobacteria	o__Acidiferrobacterales	f__Acidiferrobacteraceae	g__Sulfurifustis	s__Sulfurifustis_variabilis	0.000999	0.503139	0.713287
k__Bacteria	p__Campylobacterota	c__Epsilonproteobacteria	o__Campylobacterales	f__Sulfurovaceae	g__Sulfurovum	s__Sulfurovum_sp_FS06_10	1	0.038961	0.000999
k__Bacteria	p__Pseudomonadota	c__Betaproteobacteria	o__Burkholderiales	f__Sutterellaceae	g__Sutterella	s__Sutterella_sp_KLE1602	0.024975	0.013986	0.607393
k__Bacteria	p__Thermodesulfobacteriota	c__Syntrophorhabdia	o__Syntrophorhabdales	f__Syntrophorhabdaceae	g__Syntrophorhabdus	s__Syntrophorhabdus_sp_PtaB_Bin006	0.052947	0.023976	1
k__Bacteria	p__Thermodesulfobacteriota	c__Syntrophorhabdia	o__Syntrophorhabdales	f__Syntrophorhabdaceae	g__Syntrophorhabdus	s__Syntrophorhabdus_sp_PtaB_Bin047	0.020979	0.272727	0.460539
k__Bacteria	p__Thermodesulfobacteriota	c__Syntrophorhabdia	o__Syntrophorhabdales	f__Syntrophorhabdaceae	g__Syntrophorhabdus	s__Syntrophorhabdus_sp_PtaB_Bin184	0.025974	0.007992	0.75025
k__Bacteria	p__Thermodesulfobacteriota	c__Syntrophia	o__Syntrophales	f__Syntrophaceae	g__Syntrophus	s__Syntrophus_sp_PtaB_Bin138	0.228771	0.420579	0.028971
k__Bacteria	p__Thermodesulfobacteriota	c__Syntrophia	o__Syntrophales	f__Syntrophaceae	g__Syntrophus	s__Syntrophus_sp_PtaU1_Bin005	0.048951	0.173826	0.428571
k__Bacteria	p__Bacteroidota	c__Bacteroidia	o__Bacteroidales	f__Tannerellaceae	g__Tannerella	s__Tannerella_forsythia	0.003996	0.013986	0.734266
k__Bacteria	p__Bacteroidota	c__Bacteroidia	o__Bacteroidales	f__Tannerellaceae	g__Tannerella	s__Tannerella_serpentiformis	0.003996	0.000999	0.073926
k__Bacteria	p__Bacteroidota	c__Bacteroidia	o__Bacteroidales	f__Tannerellaceae	g__Tannerella	s__Tannerella_sp_AM09_19	0.000999	0.02997	0.013986
k__Bacteria	p__Bacteroidota	c__Flavobacteriia	o__Flavobacteriales	f__Flavobacteriaceae	g__Tenacibaculum	s__Tenacibaculum_aiptasiae	0.370264	0.028971	0.586414
k__Bacteria	p__Bacteroidota	c__Flavobacteriia	o__Flavobacteriales	f__Flavobacteriaceae	g__Tenacibaculum	s__Tenacibaculum_maritimum	0.110889	0.017982	0.944056
k__Bacteria	p__Bacteroidota	c__Bacteroidia	o__Bacteroidales	f__Tenuifilaceae	g__Tenuifilum	s__Tenuifilum_thalassicum	0.429395	0.034965	0.613387
k__Bacteria	p__Thermotogota	c__Thermotogae	o__Petrotogales	f__Petrotogaceae	g__Tepiditoga	s__Tepiditoga_spiralis	0.050949	0.045954	0.500945
k__Bacteria	p__Bacillota	c__Clostridia	o__Eubacteriales	f__Peptostreptococcaceae	g__Terrisporobacter	s__Terrisporobacter_othiniensis	0.087912	0.004995	0.047952
k__Bacteria	p__Bacillota	c__Bacilli	o__Lactobacillales	f__Enterococcaceae	g__Tetragenococcus	s__Tetragenococcus_halophilus	0.040959	0.035964	1
k__Bacteria	p__Pseudomonadota	c__Betaproteobacteria	o__Rhodocyclales	f__Zoogloeaceae	g__Thauera	s__Thauera_linaloolentis	0.035964	0.45954	0.107892
k__Bacteria	p__Pseudomonadota	c__Betaproteobacteria	o__Rhodocyclales	f__Zoogloeaceae	g__Thauera	s__Thauera_sp_28	0.114885	0.001998	0.146853
k__Bacteria	p__Bacillota	c__Clostridia	o__Moorellales	f__Moorellaceae	g__Thermanaeromonas	s__Thermanaeromonas_toyohensis	0.18981	0.005994	1
k__Bacteria	p__Bacillota	c__Clostridia	o__Eubacteriales	f__Thermincolaceae	g__Thermincola	s__Thermincola_potens	0.200799	0.023976	1
k__Bacteria	p__Bacillota	c__Bacilli	o__Bacillales	f__Thermoactinomycetaceae	g__Thermoactinomyces	s__Thermoactinomyces_vulgaris	0.035964	0.001998	0.018981
k__Bacteria	p__Chloroflexota	c__Thermoflexia	o__Thermoflexales	f__Thermoflexaceae	g__Thermoflexus	s__Candidatus_Thermoflexus_japonica	0.02997	0.002997	0.568432
k__Bacteria	p__Thermodesulfobacteriota	c__Thermodesulfobacteria	o__Thermodesulfobacteriales	f__Thermodesulfobacteriaceae	g__Thermosulfurimonas	s__Thermosulfurimonas_sp_F29	0.146853	0.020979	1
k__Eukaryota	p__Ascomycota	c__Sordariomycetes	o__Sordariales	f__Chaetomiaceae	g__Thermothielavioides	s__Thermothielavioides_terrestris	0.701299	0.043956	1
k__Bacteria	p__Bacillota	c__Erysipelotrichia	o__Erysipelotrichales	f__Coprobacillaceae	g__Thomasclavelia	s__Erysipelatoclostridium_sp_An173	0.007992	0.006993	0.952048
k__Bacteria	p__Bacillota	c__Erysipelotrichia	o__Erysipelotrichales	f__Coprobacillaceae	g__Thomasclavelia	s__Thomasclavelia_cocleata	0.055944	0.026973	0.66034
k__Bacteria	p__Bacillota	c__Erysipelotrichia	o__Erysipelotrichales	f__Coprobacillaceae	g__Thomasclavelia	s__Thomasclavelia_ramosa	0.244755	0.024975	0.090909
k__Bacteria	p__Bacillota	c__Erysipelotrichia	o__Erysipelotrichales	f__Coprobacillaceae	g__Thomasclavelia	s__Thomasclavelia_saccharogumia	0.130869	0.020979	0.686314
k__Eukaryota	p__Ascomycota	c__Sordariomycetes	o__Hypocreales	f__Ophiocordycipitaceae	g__Tolypocladium	s__Tolypocladium_paradoxum	0.001998	0.002997	1
k__Bacteria	p__Bacillota	c__Erysipelotrichia	o__Erysipelotrichales	f__Erysipelotrichaceae	g__Traorella	s__Traorella_massiliensis	0.609391	0.105894	0.042957
k__Bacteria	p__Spirochaetota	c__Spirochaetia	o__Spirochaetales	f__Treponemataceae	g__Treponema	s__Treponema_lecithinolyticum	0.115884	0.015984	0.500945
k__Bacteria	p__Spirochaetota	c__Spirochaetia	o__Spirochaetales	f__Treponemataceae	g__Treponema	s__Treponema_sp_Marseille_Q3903	0.030969	0.552448	0.344655
k__Bacteria	p__Spirochaetota	c__Spirochaetia	o__Spirochaetales	f__Treponemataceae	g__Treponema	s__Treponema_sp_Marseille_Q4132	0.646354	0.016983	1
k__Bacteria	p__Spirochaetota	c__Spirochaetia	o__Spirochaetales	f__Treponemataceae	g__Treponema	s__Treponema_succinifaciens	0.147852	0.046953	0.577423
k__Bacteria	p__Spirochaetota	c__Spirochaetia	o__Spirochaetales	f__Treponemataceae	g__Treponema	s__Treponema_zioleckii	0.045954	0.032967	0.624376
k__Bacteria	p__Spirochaetota	c__Spirochaetia	o__Spirochaetales	f__Treponemataceae	g__Treponema	s__Treponema_zuelzerae	0.236763	0.005994	1
k__Bacteria	p__Bacillota	c__Bacilli	o__Lactobacillales	f__Carnobacteriaceae	g__Trichococcus	s__Trichococcus_palustris	0.142857	0.020979	0.197802
k__Eukaryota	p__Ascomycota	c__Sordariomycetes	o__Hypocreales	f__Hypocreaceae	g__Trichoderma	s__Trichoderma_cornu_damae	0.003996	0.038961	0.604396
k__Bacteria	p__Bacillota	c__Bacilli	o__Bacillales	f__Alicyclobacillaceae	g__Tumebacillus	s__Tumebacillus_algifaecis	0.000999	0.000999	1
k__Bacteria	p__Bacillota	c__Erysipelotrichia	o__Erysipelotrichales	f__Turicibacteraceae	g__Turicibacter	s__Turicibacter_sp_TS3	0.997003	0.91009	0.028971
k__Eukaryota	p__Mucoromycota	c__Umbelopsidomycetes	o__Umbelopsidales	f__Umbelopsidaceae	g__Umbelopsis	s__Umbelopsis_vinacea	0.014985	0.595209	0.471528
k__Bacteria	p__Bacillota	c__Bacilli	o__Bacillales	f__Planococcaceae	g__Ureibacillus	s__Ureibacillus_thermophilus	0.007992	0.000999	0.045954
k__Bacteria	p__Bacillota	c__Tissierellia	o__Tissierellales	f__Peptoniphilaceae	g__Urinicoccus	s__Urinicoccus_massiliensis	0.471918	0.028971	0.323676
k__Eukaryota	p__Ascomycota	c__Sordariomycetes	o__Diaporthales	f__Valsaceae	g__Valsa	s__Valsa_mali	0.24975	0.001998	0.010989
k__Bacteria	p__Bacillota	c__Negativicutes	o__Veillonellales	f__Veillonellaceae	g__Veillonella	s__Veillonella_atypica	0.144855	1	0.003996
k__Eukaryota	p__Ascomycota	c__Sordariomycetes	o__Glomerellales	f__Plectosphaerellaceae	g__Verticillium	s__Verticillium_dahliae	0.013986	0.003996	0.918082
k__Bacteria	p__Lentisphaerota	c__Lentisphaeria	o__Victivallales	f__Victivallaceae	g__Victivallis	s__Victivallis_sp_Marseille_Q1083	0.000999	0.828172	0.002997
k__Bacteria	p__Lentisphaerota	c__Lentisphaeria	o__Victivallales	f__Victivallaceae	g__Victivallis	s__Victivallis_vadensis	0.017982	0.751459	0.314685
k__Bacteria	p__Bacteroidota	c__Bacteroidia	o__Bacteroidales	f__Williamwhitmaniaceae	g__Williamwhitmania	s__Williamwhitmania_taraxaci	0.688961	0.04995	0.562438
k__Bacteria	p__Bacteroidota	c__Flavobacteriia	o__Flavobacteriales	f__Flavobacteriaceae	g__Winogradskyella	s__Winogradskyella_sp_PG_2	0.001998	0.000999	1
k__Bacteria	p__Pseudomonadota	c__Gammaproteobacteria	o__Xanthomonadales	f__Xanthomonadaceae	g__Xanthomonas	s__Xanthomonas_axonopodis	0.053946	0.015984	0.332667
k__Bacteria	p__Pseudomonadota	c__Gammaproteobacteria	o__Xanthomonadales	f__Xanthomonadaceae	g__Xanthomonas	s__Xanthomonas_oryzae	0.686314	0.047952	0.022977
k__Bacteria	p__Bacteroidota	c__Flavobacteriia	o__Flavobacteriales	f__Flavobacteriaceae	g__Zunongwangia	s__Zunongwangia_profunda	0.036963	0.001998	0.604396

[truncated: 2 more sheets: table S11, table S12]
